# Supplementary material for: Analyzing Spectral Similarities for Structural Identification Using a New Benchmark Database
Source: J Phys Chem A. 2026 Jan 12;130(3):602–13. doi: 10.1021/acs.jpca.5c06253 (PMC12833857; doi:10.1021/acs.jpca.5c06253)
Supplement: Supplementary file 3 [file jp5c06253_si_003.xlsx]

## Sheet: Supp Data 1
Supplementary Data 1 - Spectral data for scaling factors calculation
	Measured		Calculated harmonic frequencies (cm-1)
Conformer	Frequency (cm-1)	Intensity (arb. units)	M06-2X/6-311++G(d,p)	M06-2X-D3/6-311++G(d,p)	M06-2X-D3/cc-pVTZ	B3LYP/6-311++G(d,p)	B3LYP-D3/6-311++G(d,p)	B3LYP-D3/cc-pVTZ	ωB97X-D/6-311++G(d,p)	ωB97X-D/cc-pVTZ	Mode type / frequency range	Link
2-FPEA A1h (m/z = 139)	554	0.373	565	565	571	560	561	567	568	573	low-frequencies (<1000 cm-1)	https://doi.org/10.1039/C5CP06131H
2-FPEA A1h (m/z = 139)	726	0.268	743	743	758	733	735	747	747	758	low-frequencies (<1000 cm-1)	https://doi.org/10.1039/C5CP06131H
2-FPEA A1h (m/z = 139)	768	1	801	801	805	774	778	783	800	805	low-frequencies (<1000 cm-1)	https://doi.org/10.1039/C5CP06131H
2-FPEA A1h (m/z = 139)	870	0.182	890	890	900	874	874	883	889	898	low-frequencies (<1000 cm-1)	https://doi.org/10.1039/C5CP06131H
2-FPEA A1h (m/z = 139)	936	0.334	969	969	976	948	948	956	969	975	low-frequencies (<1000 cm-1)	https://doi.org/10.1039/C5CP06131H
2-FPEA A1h (m/z = 139)	962	0.612	987	987	992	969	971	975	988	992	low-frequencies (<1000 cm-1)	https://doi.org/10.1039/C5CP06131H
2-FPEA A1h (m/z = 139)	1020	0.459	1048	1048	1050	1034	1038	1040	1050	1053	mid-frequencies (1000-2000 cm-1)	https://doi.org/10.1039/C5CP06131H
2-FPEA A1h (m/z = 139)	1040	1	1070	1070	1073	1058	1059	1062	1073	1077	mid-frequencies (1000-2000 cm-1)	https://doi.org/10.1039/C5CP06131H
2-FPEA A1h (m/z = 139)	1073	0.353	1111	1111	1112	1079	1081	1084	1113	1113	mid-frequencies (1000-2000 cm-1)	https://doi.org/10.1039/C5CP06131H
2-FPEA A1h (m/z = 139)	1109	0.272	1134	1134	1138	1123	1126	1133	1136	1142	mid-frequencies (1000-2000 cm-1)	https://doi.org/10.1039/C5CP06131H
2-FPEA A1h (m/z = 139)	1236	0.245	1260	1260	1262	1242	1243	1253	1262	1268	mid-frequencies (1000-2000 cm-1)	https://doi.org/10.1039/C5CP06131H
2-FPEA A1h (m/z = 139)	1243	0.584	1281	1281	1287	1260	1261	1266	1271	1280	mid-frequencies (1000-2000 cm-1)	https://doi.org/10.1039/C5CP06131H
2-FPEA A1h (m/z = 139)	1392	0.168	1428	1428	1427	1417	1422	1425	1435	1437	mid-frequencies (1000-2000 cm-1)	https://doi.org/10.1039/C5CP06131H
2-FPEA A1h (m/z = 139)	1451	0.11	1489	1489	1491	1481	1481	1488	1494	1500	mid-frequencies (1000-2000 cm-1)	https://doi.org/10.1039/C5CP06131H
2-FPEA A1h (m/z = 139)	1465	0.151	1503	1503	1507	1493	1497	1499	1505	1510	mid-frequencies (1000-2000 cm-1)	https://doi.org/10.1039/C5CP06131H
2-FPEA A1h (m/z = 139)	1480	0.172	1521	1521	1522	1516	1517	1519	1522	1525	mid-frequencies (1000-2000 cm-1)	https://doi.org/10.1039/C5CP06131H
2-FPEA A1h (m/z = 139)	1500	0.083	1544	1544	1548	1521	1521	1529	1543	1549	mid-frequencies (1000-2000 cm-1)	https://doi.org/10.1039/C5CP06131H
2-FPEA A1h (m/z = 139)	1593	0.213	1659	1659	1663	1621	1621	1625	1667	1662	mid-frequencies (1000-2000 cm-1)	https://doi.org/10.1039/C5CP06131H
2-FPEA A1h (m/z = 139)	1627	0.26	1692	1692	1692	1653	1653	1660	1691	1691	mid-frequencies (1000-2000 cm-1)	https://doi.org/10.1039/C5CP06131H
2-FPEA A1h (m/z = 139)	2872	0.522	3019	3019	3018	2971	2969	2967	2996	2997	C–Hethyl	https://doi.org/10.1039/C5CP06131H
2-FPEA A1h (m/z = 139)	2927	0.482	3070	3070	3068	3034	3031	3029	3060	3061	C–Hethyl	https://doi.org/10.1039/C5CP06131H
2-FPEA A1h (m/z = 139)	2947	0.448	3093	3093	3089	3051	3049	3045	3076	3076	C–Hethyl	https://doi.org/10.1039/C5CP06131H
2-FPEA A1h (m/z = 139)	2968	0.493	3130	3130	3127	3086	3085	3083	3116	3117	C–Hethyl	https://doi.org/10.1039/C5CP06131H
2-FPEA A1h (m/z = 139)	3043	0.205	3196	3196	3195	3161	3160	3161	3183	3188	C–Hring	https://doi.org/10.1039/C5CP06131H
2-FPEA A1h (m/z = 139)	3060	0.518	3212	3212	3212	3175	3173	3175	3198	3203	C–Hring	https://doi.org/10.1039/C5CP06131H
2-FPEA A1h (m/z = 139)	3074	0.563	3225	3225	3225	3188	3187	3189	3213	3217	C–Hring	https://doi.org/10.1039/C5CP06131H
2-FPEA A1h (m/z = 139)	3085	1	3234	3234	3234	3199	3199	3200	3224	3228	C–Hring	https://doi.org/10.1039/C5CP06131H
2-FPEA A1h (m/z = 139)	3349	0.861	3540	3540	3525	3498	3497	3484	3547	3535	N–H	https://doi.org/10.1039/C5CP06131H
2-FPEA A1h (m/z = 139)	3416	0.577	3624	3624	3608	3577	3577	3562	3632	3618	N–H	https://doi.org/10.1039/C5CP06131H
2-FPEA A2 (m/z = 139)	553	0.386	564	564	570	559	560	566	560	573	low-frequencies (<1000 cm-1)	https://doi.org/10.1039/C5CP06131H
2-FPEA A2 (m/z = 139)	755	0.29	779	779	787	766	767	773	767	786	low-frequencies (<1000 cm-1)	https://doi.org/10.1039/C5CP06131H
2-FPEA A2 (m/z = 139)	782	0.87	797	797	802	783	788	793	788	802	low-frequencies (<1000 cm-1)	https://doi.org/10.1039/C5CP06131H
2-FPEA A2 (m/z = 139)	864	0.202	888	888	899	871	871	881	871	897	low-frequencies (<1000 cm-1)	https://doi.org/10.1039/C5CP06131H
2-FPEA A2 (m/z = 139)	936	0.237	968	968	972	949	949	959	949	979	low-frequencies (<1000 cm-1)	https://doi.org/10.1039/C5CP06131H
2-FPEA A2 (m/z = 139)	1018	0.497	1049	1048	1052	1011	1013	1017	1013	1045	mid-frequencies (1000-2000 cm-1)	https://doi.org/10.1039/C5CP06131H
2-FPEA A2 (m/z = 139)	1035	1	1064	1064	1067	1053	1054	1058	1054	1071	mid-frequencies (1000-2000 cm-1)	https://doi.org/10.1039/C5CP06131H
2-FPEA A2 (m/z = 139)	1084	0.354	1123	1123	1124	1095	1091	1095	1091	1125	mid-frequencies (1000-2000 cm-1)	https://doi.org/10.1039/C5CP06131H
2-FPEA A2 (m/z = 139)	1133	0.167	1154	1154	1155	1150	1153	1157	1153	1163	mid-frequencies (1000-2000 cm-1)	https://doi.org/10.1039/C5CP06131H
2-FPEA A2 (m/z = 139)	1239	0.627	1278	1278	1284	1242	1243	1253	1243	1277	mid-frequencies (1000-2000 cm-1)	https://doi.org/10.1039/C5CP06131H
2-FPEA A2 (m/z = 139)	1282	0.186	1309	1309	1309	1309	1311	1314	1311	1317	mid-frequencies (1000-2000 cm-1)	https://doi.org/10.1039/C5CP06131H
2-FPEA A2 (m/z = 139)	1293	0.207	1321	1321	1321	1317	1319	1322	1319	1329	mid-frequencies (1000-2000 cm-1)	https://doi.org/10.1039/C5CP06131H
2-FPEA A2 (m/z = 139)	1312	0.0621	1347	1347	1346	1349	1351	1352	1351	1355	mid-frequencies (1000-2000 cm-1)	https://doi.org/10.1039/C5CP06131H
2-FPEA A2 (m/z = 139)	1362	0.311	1399	1399	1397	1388	1392	1394	1392	1405	mid-frequencies (1000-2000 cm-1)	https://doi.org/10.1039/C5CP06131H
2-FPEA A2 (m/z = 139)	1446	0.314	1483	1483	1484	1478	1480	1485	1480	1494	mid-frequencies (1000-2000 cm-1)	https://doi.org/10.1039/C5CP06131H
2-FPEA A2 (m/z = 139)	1466	0.136	1500	1500	1503	1487	1490	1495	1490	1507	mid-frequencies (1000-2000 cm-1)	https://doi.org/10.1039/C5CP06131H
2-FPEA A2 (m/z = 139)	1498	0.187	1543	1543	1547	1520	1520	1528	1520	1549	mid-frequencies (1000-2000 cm-1)	https://doi.org/10.1039/C5CP06131H
2-FPEA A2 (m/z = 139)	1625	0.223	1691	1691	1692	1652	1652	1655	1652	1691	mid-frequencies (1000-2000 cm-1)	https://doi.org/10.1039/C5CP06131H
2-FPEA A2 (m/z = 139)	2905	0.353	3062	3062	3060	3024	3023	3022	3023	3050	C–Hethyl	https://doi.org/10.1039/C5CP06131H
2-FPEA A2 (m/z = 139)	2912	0.485	3074	3074	3072	3036	3034	3032	3034	3059	C–Hethyl	https://doi.org/10.1039/C5CP06131H
2-FPEA A2 (m/z = 139)	2939	0.696	3102	3102	3099	3060	3058	3055	3058	3089	C–Hethyl	https://doi.org/10.1039/C5CP06131H
2-FPEA A2 (m/z = 139)	2962	0.23	3126	3126	3122	3084	3084	3080	3084	3113	C–Hethyl	https://doi.org/10.1039/C5CP06131H
2-FPEA A2 (m/z = 139)	3047	0.189	3195	3195	3194	3159	3158	3159	3158	3186	C–Hring	https://doi.org/10.1039/C5CP06131H
2-FPEA A2 (m/z = 139)	3060	0.452	3212	3212	3212	3175	3173	3175	3173	3203	C–Hring	https://doi.org/10.1039/C5CP06131H
2-FPEA A2 (m/z = 139)	3072	0.484	3225	3225	3225	3188	3188	3189	3188	3217	C–Hring	https://doi.org/10.1039/C5CP06131H
2-FPEA A2 (m/z = 139)	3085	1	3235	3234	3234	3200	3200	3201	3200	3228	C–Hring	https://doi.org/10.1039/C5CP06131H
2-FPEA A2 (m/z = 139)	3350	0.765	3539	3539	3522	3499	3497	3482	3497	3532	N–H	https://doi.org/10.1039/C5CP06131H
2-FPEA A2 (m/z = 139)	3414	0.247	3624	3624	3605	3579	3577	3560	3577	3614	N–H	https://doi.org/10.1039/C5CP06131H
2-FPEA G1h (IGSR in A1h, m/z = 139)	561	0.03	570	570	573	566	567	570	573	576	low-frequencies (<1000 cm-1)	https://doi.org/10.1039/C5CP06131H
2-FPEA G1h (IGSR in A1h, m/z = 139)	591	0.272	601	601	605	599	601	604	605	608	low-frequencies (<1000 cm-1)	https://doi.org/10.1039/C5CP06131H
2-FPEA G1h (IGSR in A1h, m/z = 139)	738	0.551	757	757	768	748	751	760	760	769	low-frequencies (<1000 cm-1)	https://doi.org/10.1039/C5CP06131H
2-FPEA G1h (IGSR in A1h, m/z = 139)	796	0.21	840	840	845	827	831	858	851	846	low-frequencies (<1000 cm-1)	https://doi.org/10.1039/C5CP06131H
2-FPEA G1h (IGSR in A1h, m/z = 139)	851	0.2	874	874	879	861	863	869	875	879	low-frequencies (<1000 cm-1)	https://doi.org/10.1039/C5CP06131H
2-FPEA G1h (IGSR in A2, m/z = 139)	560	0.487	570	570	573	566	567	570	573	576	low-frequencies (<1000 cm-1)	https://doi.org/10.1039/C5CP06131H
2-FPEA G1h (IGSR in A2, m/z = 139)	727	1.319	747	747	753	733	737	741	746	749	low-frequencies (<1000 cm-1)	https://doi.org/10.1039/C5CP06131H
2-FPEA G1h (IGSR in A2, m/z = 139)	738	0.824	757	757	768	748	751	760	760	769	low-frequencies (<1000 cm-1)	https://doi.org/10.1039/C5CP06131H
2-FPEA G1h (IGSR in A2, m/z = 139)	796	0.454	840	840	862	840	831	837	851	846	low-frequencies (<1000 cm-1)	https://doi.org/10.1039/C5CP06131H
2-FPEA G1h (IGSR in A2, m/z = 139)	851	0.415	874	874	879	861	863	869	875	879	low-frequencies (<1000 cm-1)	https://doi.org/10.1039/C5CP06131H
2-FPEA G1h (IGSR in A2, m/z = 139)	879	0.369	902	902	912	889	892	900	903	911	low-frequencies (<1000 cm-1)	https://doi.org/10.1039/C5CP06131H
2-FPEA G1h (IGSR in A2, m/z = 139)	1041	0.445	1068	1068	1071	1058	1058	1062	1072	1075	mid-frequencies (1000-2000 cm-1)	https://doi.org/10.1039/C5CP06131H
2-FPEA G1h (IGSR in A2, m/z = 139)	1110	0.192	1134	1134	1138	1126	1128	1135	1138	1143	mid-frequencies (1000-2000 cm-1)	https://doi.org/10.1039/C5CP06131H
2-FPEA G1h (IGSR in A2, m/z = 139)	1142	0.249	1169	1169	1169	1162	1168	1170	1178	1179	mid-frequencies (1000-2000 cm-1)	https://doi.org/10.1039/C5CP06131H
2-FPEA G1h (IGSR in G2f, m/z = 139)	560	0.111	570	570	573	566	567	570	573	576	low-frequencies (<1000 cm-1)	https://doi.org/10.1039/C5CP06131H
2-FPEA G1h (IGSR in G2f, m/z = 139)	727	0.312	747	747	753	733	737	741	746	749	low-frequencies (<1000 cm-1)	https://doi.org/10.1039/C5CP06131H
2-FPEA G1h (IGSR in G2f, m/z = 139)	879	0.257	902	902	912	889	892	900	903	911	low-frequencies (<1000 cm-1)	https://doi.org/10.1039/C5CP06131H
2-FPEA G1h (IGSR in G2f, m/z = 139)	1041	0.221	1068	1068	1071	1058	1058	1062	1072	1075	mid-frequencies (1000-2000 cm-1)	https://doi.org/10.1039/C5CP06131H
2-FPEA G1h (IGSR in G2f, m/z = 139)	1111	0.148	1134	1134	1138	1126	1128	1135	1138	1143	mid-frequencies (1000-2000 cm-1)	https://doi.org/10.1039/C5CP06131H
2-FPEA G1h (IGSR in G2f, m/z = 139)	1339	0.29	1367	1367	1367	1364	1365	1367	1375	1376	mid-frequencies (1000-2000 cm-1)	https://doi.org/10.1039/C5CP06131H
2-FPEA G1h (IGSR in G2h, m/z = 139)	559	0.168	570	570	573	566	567	570	573	576	low-frequencies (<1000 cm-1)	https://doi.org/10.1039/C5CP06131H
2-FPEA G1h (IGSR in G2h, m/z = 139)	727	0.223	747	747	753	733	737	741	746	749	low-frequencies (<1000 cm-1)	https://doi.org/10.1039/C5CP06131H
2-FPEA G1h (IGSR in G2h, m/z = 139)	738	0.397	757	757	768	748	751	760	760	769	low-frequencies (<1000 cm-1)	https://doi.org/10.1039/C5CP06131H
2-FPEA G1h (IGSR in G2h, m/z = 139)	796	0.258	840	840	845	827	831	837	851	846	low-frequencies (<1000 cm-1)	https://doi.org/10.1039/C5CP06131H
2-FPEA G1h (IGSR in G2h, m/z = 139)	851	0.225	874	874	879	861	863	869	875	879	low-frequencies (<1000 cm-1)	https://doi.org/10.1039/C5CP06131H
2-FPEA G1h (IGSR in G2h, m/z = 139)	880	0.093	902	902	912	889	892	900	903	911	low-frequencies (<1000 cm-1)	https://doi.org/10.1039/C5CP06131H
2-FPEA G1h (IGSR in G2h, m/z = 139)	1238	0.187	1280	1280	1287	1242	1243	1254	1267	1278	mid-frequencies (1000-2000 cm-1)	https://doi.org/10.1039/C5CP06131H
2-FPEA G1h (IGSR in G2h, m/z = 139)	1339	0.132	1367	1367	1367	1364	1365	1367	1375	1376	mid-frequencies (1000-2000 cm-1)	https://doi.org/10.1039/C5CP06131H
2-FPEA G1h (m/z = 139)	404	0.092	417	417	419	414	417	419	420	421	low-frequencies (<1000 cm-1)	https://doi.org/10.1039/C5CP06131H
2-FPEA G1h (m/z = 139)	528	0.104	538	538	541	533	534	538	540	543	low-frequencies (<1000 cm-1)	https://doi.org/10.1039/C5CP06131H
2-FPEA G1h (m/z = 139)	560	0.261	570	570	573	566	567	570	573	576	low-frequencies (<1000 cm-1)	https://doi.org/10.1039/C5CP06131H
2-FPEA G1h (m/z = 139)	592	0.162	601	601	605	599	601	604	605	608	low-frequencies (<1000 cm-1)	https://doi.org/10.1039/C5CP06131H
2-FPEA G1h (m/z = 139)	727	0.702	747	747	753	733	737	741	746	749	low-frequencies (<1000 cm-1)	https://doi.org/10.1039/C5CP06131H
2-FPEA G1h (m/z = 139)	738	0.457	757	757	768	748	751	760	760	769	low-frequencies (<1000 cm-1)	https://doi.org/10.1039/C5CP06131H
2-FPEA G1h (m/z = 139)	758	0.11	782	782	789	769	768	774	781	786	low-frequencies (<1000 cm-1)	https://doi.org/10.1039/C5CP06131H
2-FPEA G1h (m/z = 139)	796	0.301	840	840	845	827	831	837	839	846	low-frequencies (<1000 cm-1)	https://doi.org/10.1039/C5CP06131H
2-FPEA G1h (m/z = 139)	830	0.141	852	852	862	840	843	858	851	864	low-frequencies (<1000 cm-1)	https://doi.org/10.1039/C5CP06131H
2-FPEA G1h (m/z = 139)	852	0.43	874	874	879	861	863	869	875	879	low-frequencies (<1000 cm-1)	https://doi.org/10.1039/C5CP06131H
2-FPEA G1h (m/z = 139)	879	0.531	902	902	912	889	892	900	903	911	low-frequencies (<1000 cm-1)	https://doi.org/10.1039/C5CP06131H
2-FPEA G1h (m/z = 139)	912	0.181	933	933	935	918	921	923	934	935	low-frequencies (<1000 cm-1)	https://doi.org/10.1039/C5CP06131H
2-FPEA G1h (m/z = 139)	1028	0.456	1048	1048	1050	1034	1038	1041	1050	1053	mid-frequencies (1000-2000 cm-1)	https://doi.org/10.1039/C5CP06131H
2-FPEA G1h (m/z = 139)	1040	1	1068	1068	1071	1058	1058	1062	1072	1075	mid-frequencies (1000-2000 cm-1)	https://doi.org/10.1039/C5CP06131H
2-FPEA G1h (m/z = 139)	1085	0.177	1117	1117	1118	1095	1096	1098	1123	1123	mid-frequencies (1000-2000 cm-1)	https://doi.org/10.1039/C5CP06131H
2-FPEA G1h (m/z = 139)	1110	0.271	1134	1134	1138	1126	1128	1135	1138	1143	mid-frequencies (1000-2000 cm-1)	https://doi.org/10.1039/C5CP06131H
2-FPEA G1h (m/z = 139)	1142	0.275	1169	1169	1169	1162	1168	1170	1178	1179	mid-frequencies (1000-2000 cm-1)	https://doi.org/10.1039/C5CP06131H
2-FPEA G1h (m/z = 139)	1157	0.102	1174	1174	1175	1178	1184	1187	1184	1186	mid-frequencies (1000-2000 cm-1)	https://doi.org/10.1039/C5CP06131H
2-FPEA G1h (m/z = 139)	1181	0.058	1208	1208	1210	1198	1202	1208	1212	1216	mid-frequencies (1000-2000 cm-1)	https://doi.org/10.1039/C5CP06131H
2-FPEA G1h (m/z = 139)	1202	0.11	1229	1229	1231	1220	1222	1226	1231	1235	mid-frequencies (1000-2000 cm-1)	https://doi.org/10.1039/C5CP06131H
2-FPEA G1h (m/z = 139)	1239	0.619	1280	1280	1287	1242	1243	1254	1267	1278	mid-frequencies (1000-2000 cm-1)	https://doi.org/10.1039/C5CP06131H
2-FPEA G1h (m/z = 139)	1299	0.09	1332	1332	1332	1333	1333	1336	1341	1342	mid-frequencies (1000-2000 cm-1)	https://doi.org/10.1039/C5CP06131H
2-FPEA G1h (m/z = 139)	1317	0.153	1348	1348	1348	1349	1350	1353	1357	1358	mid-frequencies (1000-2000 cm-1)	https://doi.org/10.1039/C5CP06131H
2-FPEA G1h (m/z = 139)	1339	0.584	1367	1367	1367	1364	1365	1367	1375	1376	mid-frequencies (1000-2000 cm-1)	https://doi.org/10.1039/C5CP06131H
2-FPEA G1h (m/z = 139)	1390	0.171	1419	1419	1419	1416	1417	1420	1429	1431	mid-frequencies (1000-2000 cm-1)	https://doi.org/10.1039/C5CP06131H
2-FPEA G1h (m/z = 139)	1443	0.105	1480	1480	1482	1476	1478	1483	1485	1489	mid-frequencies (1000-2000 cm-1)	https://doi.org/10.1039/C5CP06131H
2-FPEA G1h (m/z = 139)	1465	0.101	1500	1500	1504	1486	1489	1493	1501	1507	mid-frequencies (1000-2000 cm-1)	https://doi.org/10.1039/C5CP06131H
2-FPEA G1h (m/z = 139)	1481	0.157	1518	1518	1518	1513	1515	1517	1520	1523	mid-frequencies (1000-2000 cm-1)	https://doi.org/10.1039/C5CP06131H
2-FPEA G1h (m/z = 139)	1498	0.114	1543	1543	1548	1520	1521	1529	1542	1549	mid-frequencies (1000-2000 cm-1)	https://doi.org/10.1039/C5CP06131H
2-FPEA G1h (m/z = 139)	1594	0.124	1656	1656	1650	1619	1620	1624	1659	1661	mid-frequencies (1000-2000 cm-1)	https://doi.org/10.1039/C5CP06131H
2-FPEA G1h (m/z = 139)	1597	0.133	1660	1660	1661	1651	1652	1654	1667	1664	mid-frequencies (1000-2000 cm-1)	https://doi.org/10.1039/C5CP06131H
2-FPEA G1h (m/z = 139)	1624	0.599	1690	1690	1691	1658	1662	1661	1690	1690	mid-frequencies (1000-2000 cm-1)	https://doi.org/10.1039/C5CP06131H
2-FPEA G1h (m/z = 139)	2871	0.508	3016	3015	3013	2971	2967	2963	2996	2997	C–Hethyl	https://doi.org/10.1039/C5CP06131H
2-FPEA G1h (m/z = 139)	2927	0.486	3082	3082	3082	3040	3040	3040	3067	3071	C–Hethyl	https://doi.org/10.1039/C5CP06131H
2-FPEA G1h (m/z = 139)	2946	0.803	3103	3103	3101	3056	3056	3054	3086	3088	C–Hethyl	https://doi.org/10.1039/C5CP06131H
2-FPEA G1h (m/z = 139)	2968	0.739	3135	3135	3134	3088	3089	3088	3122	3123	C–Hethyl	https://doi.org/10.1039/C5CP06131H
2-FPEA G1h (m/z = 139)	3047	0.177	3200	3200	3198	3167	3166	3167	3190	3193	C–Hring	https://doi.org/10.1039/C5CP06131H
2-FPEA G1h (m/z = 139)	3059	0.4	3213	3213	3212	3177	3176	3177	3200	3204	C–Hring	https://doi.org/10.1039/C5CP06131H
2-FPEA G1h (m/z = 139)	3074	0.558	3226	3226	3225	3189	3188	3189	3213	3217	C–Hring	https://doi.org/10.1039/C5CP06131H
2-FPEA G1h (m/z = 139)	3084	1	3235	3235	3234	3199	3199	3200	3223	3227	C–Hring	https://doi.org/10.1039/C5CP06131H
2-FPEA G1h (m/z = 139)	3347	0.979	3539	3539	3525	3501	3500	3489	3546	3535	N–H	https://doi.org/10.1039/C5CP06131H
2-FPEA G1h (m/z = 139)	3414	0.394	3624	3624	3609	3579	3579	3566	3631	3618	N–H	https://doi.org/10.1039/C5CP06131H
2-FPEA G2f (m/z = 139)	439	0.116	444	444	447	440	443	446	448	450	low-frequencies (<1000 cm-1)	https://doi.org/10.1039/C5CP06131H
2-FPEA G2f (m/z = 139)	499	0.092	503	503	506	499	500	502	508	510	low-frequencies (<1000 cm-1)	https://doi.org/10.1039/C5CP06131H
2-FPEA G2f (m/z = 139)	521	0.11	531	531	535	525	528	532	533	536	low-frequencies (<1000 cm-1)	https://doi.org/10.1039/C5CP06131H
2-FPEA G2f (m/z = 139)	558	0.183	569	569	574	564	566	571	572	576	low-frequencies (<1000 cm-1)	https://doi.org/10.1039/C5CP06131H
2-FPEA G2f (m/z = 139)	588	0.179	598	598	603	596	598	602	602	605	low-frequencies (<1000 cm-1)	https://doi.org/10.1039/C5CP06131H
2-FPEA G2f (m/z = 139)	722	0.801	742	742	752	728	733	740	743	749	low-frequencies (<1000 cm-1)	https://doi.org/10.1039/C5CP06131H
2-FPEA G2f (m/z = 139)	739	0.474	756	756	765	745	749	757	757	766	low-frequencies (<1000 cm-1)	https://doi.org/10.1039/C5CP06131H
2-FPEA G2f (m/z = 139)	796	0.659	828	828	833	816	822	828	830	836	low-frequencies (<1000 cm-1)	https://doi.org/10.1039/C5CP06131H
2-FPEA G2f (m/z = 139)	825	0.292	866	866	873	844	850	854	866	872	low-frequencies (<1000 cm-1)	https://doi.org/10.1039/C5CP06131H
2-FPEA G2f (m/z = 139)	829	0.179	871	871	876	853	862	875	869	883	low-frequencies (<1000 cm-1)	https://doi.org/10.1039/C5CP06131H
2-FPEA G2f (m/z = 139)	848	0.201	892	892	902	875	878	887	892	900	low-frequencies (<1000 cm-1)	https://doi.org/10.1039/C5CP06131H
2-FPEA G2f (m/z = 139)	919	0.26	936	936	940	924	934	939	941	946	low-frequencies (<1000 cm-1)	https://doi.org/10.1039/C5CP06131H
2-FPEA G2f (m/z = 139)	984	0.873	1007	1006	1010	992	996	999	1010	1011	low-frequencies (<1000 cm-1)	https://doi.org/10.1039/C5CP06131H
2-FPEA G2f (m/z = 139)	1035	1	1065	1065	1068	1053	1054	1057	1067	1070	mid-frequencies (1000-2000 cm-1)	https://doi.org/10.1039/C5CP06131H
2-FPEA G2f (m/z = 139)	1074	0.193	1102	1102	1103	1083	1084	1086	1106	1107	mid-frequencies (1000-2000 cm-1)	https://doi.org/10.1039/C5CP06131H
2-FPEA G2f (m/z = 139)	1106	0.267	1138	1138	1141	1122	1124	1130	1141	1145	mid-frequencies (1000-2000 cm-1)	https://doi.org/10.1039/C5CP06131H
2-FPEA G2f (m/z = 139)	1139	0.155	1163	1163	1164	1157	1162	1164	1170	1171	mid-frequencies (1000-2000 cm-1)	https://doi.org/10.1039/C5CP06131H
2-FPEA G2f (m/z = 139)	1153	0.126	1174	1174	1175	1176	1183	1186	1183	1185	mid-frequencies (1000-2000 cm-1)	https://doi.org/10.1039/C5CP06131H
2-FPEA G2f (m/z = 139)	1186	0.153	1212	1212	1216	1196	1200	1207	1212	1218	mid-frequencies (1000-2000 cm-1)	https://doi.org/10.1039/C5CP06131H
2-FPEA G2f (m/z = 139)	1219	0.271	1246	1246	1247	1240	1241	1248	1253	1256	mid-frequencies (1000-2000 cm-1)	https://doi.org/10.1039/C5CP06131H
2-FPEA G2f (m/z = 139)	1238	0.733	1279	1279	1286	1243	1245	1252	1267	1278	mid-frequencies (1000-2000 cm-1)	https://doi.org/10.1039/C5CP06131H
2-FPEA G2f (m/z = 139)	1286	0.284	1308	1308	1311	1307	1308	1314	1316	1319	mid-frequencies (1000-2000 cm-1)	https://doi.org/10.1039/C5CP06131H
2-FPEA G2f (m/z = 139)	1306	0.253	1334	1334	1334	1335	1337	1338	1343	1343	mid-frequencies (1000-2000 cm-1)	https://doi.org/10.1039/C5CP06131H
2-FPEA G2f (m/z = 139)	1331	0.35	1357	1357	1355	1357	1359	1359	1367	1366	mid-frequencies (1000-2000 cm-1)	https://doi.org/10.1039/C5CP06131H
2-FPEA G2f (m/z = 139)	1365	0.28	1395	1395	1394	1391	1392	1394	1400	1402	mid-frequencies (1000-2000 cm-1)	https://doi.org/10.1039/C5CP06131H
2-FPEA G2f (m/z = 139)	1451	0.114	1489	1489	1489	1487	1491	1493	1497	1495	mid-frequencies (1000-2000 cm-1)	https://doi.org/10.1039/C5CP06131H
2-FPEA G2f (m/z = 139)	1458	0.179	1496	1496	1498	1491	1495	1498	1502	1501	mid-frequencies (1000-2000 cm-1)	https://doi.org/10.1039/C5CP06131H
2-FPEA G2f (m/z = 139)	1492	0.136	1542	1542	1547	1520	1521	1528	1542	1548	mid-frequencies (1000-2000 cm-1)	https://doi.org/10.1039/C5CP06131H
2-FPEA G2f (m/z = 139)	1625	0.391	1690	1690	1691	1651	1652	1654	1690	1691	mid-frequencies (1000-2000 cm-1)	https://doi.org/10.1039/C5CP06131H
2-FPEA G2f (m/z = 139)	2874	0.361	3064	3064	3063	3021	3020	3019	3048	3049	C–Hethyl	https://doi.org/10.1039/C5CP06131H
2-FPEA G2f (m/z = 139)	2882	0.649	3071	3071	3070	3030	3030	3030	3058	3061	C–Hethyl	https://doi.org/10.1039/C5CP06131H
2-FPEA G2f (m/z = 139)	2943	0.874	3106	3106	3104	3058	3058	3054	3092	3091	C–Hethyl	https://doi.org/10.1039/C5CP06131H
2-FPEA G2f (m/z = 139)	2965	0.538	3125	3125	3122	3082	3082	3078	3114	3114	C–Hethyl	https://doi.org/10.1039/C5CP06131H
2-FPEA G2f (m/z = 139)	3040	0.284	3192	3192	3192	3159	3158	3159	3181	3184	C–Hring	https://doi.org/10.1039/C5CP06131H
2-FPEA G2f (m/z = 139)	3060	0.476	3212	3212	3212	3175	3174	3175	3199	3203	C–Hring	https://doi.org/10.1039/C5CP06131H
2-FPEA G2f (m/z = 139)	3073	0.617	3225	3225	3224	3188	3188	3189	3213	3217	C–Hring	https://doi.org/10.1039/C5CP06131H
2-FPEA G2f (m/z = 139)	3084	1	3235	3235	3235	3200	3200	3201	3224	3227	C–Hring	https://doi.org/10.1039/C5CP06131H
2-FPEA G2f (m/z = 139)	3348	0.714	3534	3534	3521	3501	3498	3488	3545	3535	N–H	https://doi.org/10.1039/C5CP06131H
2-FPEA G2f (m/z = 139)	3408	0.329	3616	3616	3602	3578	3574	3563	3627	3615	N–H	https://doi.org/10.1039/C5CP06131H
2-FPEA G2h (m/z = 139)	436	0.069	441	441	444	435	441	445	445	448	low-frequencies (<1000 cm-1)	https://doi.org/10.1039/C5CP06131H
2-FPEA G2h (m/z = 139)	489	0.063	492	492	496	488	491	495	497	500	low-frequencies (<1000 cm-1)	https://doi.org/10.1039/C5CP06131H
2-FPEA G2h (m/z = 139)	563	0.157	570	570	574	566	567	571	574	577	low-frequencies (<1000 cm-1)	https://doi.org/10.1039/C5CP06131H
2-FPEA G2h (m/z = 139)	590	0.088	600	600	604	597	600	604	604	608	low-frequencies (<1000 cm-1)	https://doi.org/10.1039/C5CP06131H
2-FPEA G2h (m/z = 139)	725	0.432	746	746	751	732	737	741	746	748	low-frequencies (<1000 cm-1)	https://doi.org/10.1039/C5CP06131H
2-FPEA G2h (m/z = 139)	733	0.279	750	750	762	741	744	754	752	763	low-frequencies (<1000 cm-1)	https://doi.org/10.1039/C5CP06131H
2-FPEA G2h (m/z = 139)	778	0.32	781	781	789	812	822	830	780	786	low-frequencies (<1000 cm-1)	https://doi.org/10.1039/C5CP06131H
2-FPEA G2h (m/z = 139)	828	0.117	847	847	854	833	843	857	847	858	low-frequencies (<1000 cm-1)	https://doi.org/10.1039/C5CP06131H
2-FPEA G2h (m/z = 139)	844	0.452	868	868	872	853	855	860	867	871	low-frequencies (<1000 cm-1)	https://doi.org/10.1039/C5CP06131H
2-FPEA G2h (m/z = 139)	871	0.368	896	896	905	881	883	889	897	903	low-frequencies (<1000 cm-1)	https://doi.org/10.1039/C5CP06131H
2-FPEA G2h (m/z = 139)	987	0.131	1012	1012	1014	993	998	1000	1010	1013	low-frequencies (<1000 cm-1)	https://doi.org/10.1039/C5CP06131H
2-FPEA G2h (m/z = 139)	1038	1	1066	1066	1069	1055	1056	1059	1070	1073	mid-frequencies (1000-2000 cm-1)	https://doi.org/10.1039/C5CP06131H
2-FPEA G2h (m/z = 139)	1066	0.14	1096	1096	1096	1078	1079	1081	1099	1100	mid-frequencies (1000-2000 cm-1)	https://doi.org/10.1039/C5CP06131H
2-FPEA G2h (m/z = 139)	1104	0.02	1136	1136	1138	1118	1121	1126	1140	1142	mid-frequencies (1000-2000 cm-1)	https://doi.org/10.1039/C5CP06131H
2-FPEA G2h (m/z = 139)	1128	0.83	1164	1164	1164	1157	1161	1164	1169	1171	mid-frequencies (1000-2000 cm-1)	https://doi.org/10.1039/C5CP06131H
2-FPEA G2h (m/z = 139)	1139	0.165	1175	1175	1176	1179	1186	1189	1185	1187	mid-frequencies (1000-2000 cm-1)	https://doi.org/10.1039/C5CP06131H
2-FPEA G2h (m/z = 139)	1217	0.559	1245	1245	1244	1236	1237	1240	1250	1251	mid-frequencies (1000-2000 cm-1)	https://doi.org/10.1039/C5CP06131H
2-FPEA G2h (m/z = 139)	1241	0.671	1281	1281	1288	1246	1247	1257	1269	1280	mid-frequencies (1000-2000 cm-1)	https://doi.org/10.1039/C5CP06131H
2-FPEA G2h (m/z = 139)	1305	0.154	1334	1334	1333	1335	1337	1338	1344	1343	mid-frequencies (1000-2000 cm-1)	https://doi.org/10.1039/C5CP06131H
2-FPEA G2h (m/z = 139)	1331	0.493	1359	1359	1356	1355	1357	1358	1366	1366	mid-frequencies (1000-2000 cm-1)	https://doi.org/10.1039/C5CP06131H
2-FPEA G2h (m/z = 139)	1365	0.184	1394	1394	1393	1390	1390	1393	1398	1400	mid-frequencies (1000-2000 cm-1)	https://doi.org/10.1039/C5CP06131H
2-FPEA G2h (m/z = 139)	1467	0.197	1504	1504	1507	1495	1497	1500	1505	1510	mid-frequencies (1000-2000 cm-1)	https://doi.org/10.1039/C5CP06131H
2-FPEA G2h (m/z = 139)	1497	0.144	1542	1542	1547	1519	1520	1528	1542	1548	mid-frequencies (1000-2000 cm-1)	https://doi.org/10.1039/C5CP06131H
2-FPEA G2h (m/z = 139)	1591	0.215	1660	1660	1657	1619	1620	1624	1659	1661	mid-frequencies (1000-2000 cm-1)	https://doi.org/10.1039/C5CP06131H
2-FPEA G2h (m/z = 139)	1596	0.224	1665	1665	1661	1651	1652	1654	1673	1669	mid-frequencies (1000-2000 cm-1)	https://doi.org/10.1039/C5CP06131H
2-FPEA G2h (m/z = 139)	1624	0.612	1690	1690	1691	1665	1668	1666	1691	1690	mid-frequencies (1000-2000 cm-1)	https://doi.org/10.1039/C5CP06131H
2-FPEA G2h (m/z = 139)	2865	0.352	3065	3065	3064	3024	3024	3024	3051	3054	C–Hethyl	https://doi.org/10.1039/C5CP06131H
2-FPEA G2h (m/z = 139)	2889	0.431	3074	3074	3071	3034	3033	3032	3059	3062	C–Hethyl	https://doi.org/10.1039/C5CP06131H
2-FPEA G2h (m/z = 139)	2930	0.345	3112	3112	3109	3064	3066	3064	3099	3101	C–Hethyl	https://doi.org/10.1039/C5CP06131H
2-FPEA G2h (m/z = 139)	2949	0.913	3123	3123	3119	3080	3080	3076	3111	3111	C–Hethyl	https://doi.org/10.1039/C5CP06131H
2-FPEA G2h (m/z = 139)	3042	0.254	3196	3196	3193	3162	3161	3162	3184	3188	C–Hring	https://doi.org/10.1039/C5CP06131H
2-FPEA G2h (m/z = 139)	3059	0.395	3213	3214	3213	3176	3174	3176	3199	3203	C–Hring	https://doi.org/10.1039/C5CP06131H
2-FPEA G2h (m/z = 139)	3074	0.558	3226	3226	3225	3189	3188	3189	3213	3218	C–Hring	https://doi.org/10.1039/C5CP06131H
2-FPEA G2h (m/z = 139)	3084	1	3236	3236	3235	3200	3200	3201	3224	3228	C–Hring	https://doi.org/10.1039/C5CP06131H
2-FPEA G2h (m/z = 139)	3346	0.525	3531	3531	3517	3498	3494	3483	3542	3530	N–H	https://doi.org/10.1039/C5CP06131H
2-FPEA G2h (m/z = 139)	3408	0.272	3616	3616	3601	3578	3574	3561	3626	3612	N–H	https://doi.org/10.1039/C5CP06131H
2-FPEA-H2O (m/z = 139)	525	0.2409	540	540	543	534	536	540	541	545	low-frequencies (<1000 cm-1)	https://doi.org/10.1021/jacs.2c02480
2-FPEA-H2O (m/z = 139)	560	0.3725	570	570	573	566	568	571	574	576	low-frequencies (<1000 cm-1)	https://doi.org/10.1021/jacs.2c02480
2-FPEA-H2O (m/z = 139)	587	0.2735	604	604	607	600	604	607	607	611	low-frequencies (<1000 cm-1)	https://doi.org/10.1021/jacs.2c02480
2-FPEA-H2O (m/z = 139)	726	0.6867	748	748	753	733	737	740	746	748	low-frequencies (<1000 cm-1)	https://doi.org/10.1021/jacs.2c02480
2-FPEA-H2O (m/z = 139)	738	0.4167	762	762	769	746	751	756	772	779	low-frequencies (<1000 cm-1)	https://doi.org/10.1021/jacs.2c02480
2-FPEA-H2O (m/z = 139)	856	0.3386	881	881	885	867	872	878	882	887	low-frequencies (<1000 cm-1)	https://doi.org/10.1021/jacs.2c02480
2-FPEA-H2O (m/z = 139)	1022	0.3828	1055	1055	1055	1039	1043	1043	1058	1057	mid-frequencies (1000-2000 cm-1)	https://doi.org/10.1021/jacs.2c02480
2-FPEA-H2O (m/z = 139)	1040	0.948	1070	1070	1073	1058	1059	1063	1074	1077	mid-frequencies (1000-2000 cm-1)	https://doi.org/10.1021/jacs.2c02480
2-FPEA-H2O (m/z = 139)	1211	0.1895	1242	1242	1242	1232	1234	1238	1245	1246	mid-frequencies (1000-2000 cm-1)	https://doi.org/10.1021/jacs.2c02480
2-FPEA-H2O (m/z = 139)	1239	1	1278	1278	1285	1243	1246	1253	1266	1278	mid-frequencies (1000-2000 cm-1)	https://doi.org/10.1021/jacs.2c02480
2-FPEA-H2O (m/z = 139)	1317	0.1697	1346	1346	1346	1348	1348	1351	1355	1357	mid-frequencies (1000-2000 cm-1)	https://doi.org/10.1021/jacs.2c02480
2-FPEA-H2O (m/z = 139)	1350	0.3485	1384	1384	1383	1378	1382	1384	1389	1391	mid-frequencies (1000-2000 cm-1)	https://doi.org/10.1021/jacs.2c02480
2-FPEA-H2O (m/z = 139)	1448	0.2565	1489	1489	1492	1490	1497	1501	1491	1496	mid-frequencies (1000-2000 cm-1)	https://doi.org/10.1021/jacs.2c02480
2-FPEA-H2O (m/z = 139)	1596	0.2129	1651	1650	1661	1619	1619	1623	1658	1657	mid-frequencies (1000-2000 cm-1)	https://doi.org/10.1021/jacs.2c02480
2-FPEA-H2O (m/z = 139)	1624	0.6051	1690	1690	1691	1653	1651	1652	1691	1691	mid-frequencies (1000-2000 cm-1)	https://doi.org/10.1021/jacs.2c02480
2-FPEA-H2O (m/z = 139)	2884	0.4602	3042	3042	3038	3000	2998	2994	3023	3023	C–Hethyl	https://doi.org/10.1021/jacs.2c02480
2-FPEA-H2O (m/z = 139)	2933	0.15	3085	3085	3088	3047	3048	3051	3074	3080	C–Hethyl	https://doi.org/10.1021/jacs.2c02480
2-FPEA-H2O (m/z = 139)	2948	0.512	3110	3110	3109	3065	3065	3065	3097	3100	C–Hethyl	https://doi.org/10.1021/jacs.2c02480
2-FPEA-H2O (m/z = 139)	2971	0.3742	3140	3140	3141	3097	3102	3105	3130	3134	C–Hethyl	https://doi.org/10.1021/jacs.2c02480
2-FPEA-H2O (m/z = 139)	3047	0.1379	3194	3193	3194	3166	3166	3166	3185	3185	C–Hring	https://doi.org/10.1021/jacs.2c02480
2-FPEA-H2O (m/z = 139)	3059	0.2756	3211	3211	3211	3175	3176	3176	3197	3200	C–Hring	https://doi.org/10.1021/jacs.2c02480
2-FPEA-H2O (m/z = 139)	3074	0.5654	3225	3225	3225	3187	3187	3187	3212	3215	C–Hring	https://doi.org/10.1021/jacs.2c02480
2-FPEA-H2O (m/z = 139)	3084	1	3235	3235	3234	3199	3198	3199	3223	3227	C–Hring	https://doi.org/10.1021/jacs.2c02480
2-FPEA-H2O (m/z = 139)	3327	0.6218	3520	3519	3514	3446	3422	3442	3524	3529	N–H for M06-2X and ωB97X-D, O–H for B3LYP	https://doi.org/10.1021/jacs.2c02480
2-FPEA-H2O (m/z = 139)	3346	0.3436	3542	3542	3534	3486	3487	3487	3537	3543	O–H for M06-2X and ωB97X-D, N–H for B3LYP	https://doi.org/10.1021/jacs.2c02480
2-FPEA-H2O (m/z = 139)	3400	0.3836	3607	3607	3601	3561	3564	3565	3616	3616	N–H	https://doi.org/10.1021/jacs.2c02480
2-FPEA-H2O (m/z = 139)	3715	0.8126	3958	3958	3938	3886	3887	3868	3970	3951	O–H	https://doi.org/10.1021/jacs.2c02480
4-FPEA A2 (m/z = 139)	2910	0.688	3053	3053	3050	3014	3013	3012	3039	3042	C–Hethyl	https://doi.org/10.1039/C6CP06456F
4-FPEA A2 (m/z = 139)	2926	0.336	3067	3067	3064	3031	3028	3026	3052	3054	C–Hethyl	https://doi.org/10.1039/C6CP06456F
4-FPEA A2 (m/z = 139)	2943	0.33	3090	3090	3086	3045	3043	3041	3077	3077	C–Hethyl	https://doi.org/10.1039/C6CP06456F
4-FPEA A2 (m/z = 139)	3052	0.386	3197	3197	3195	3163	3161	3162	3185	3189	C–Hring	https://doi.org/10.1039/C6CP06456F
4-FPEA A2 (m/z = 139)	3085	0.96	3235	3235	3232	3198	3197	3198	3222	3225	C–Hring	https://doi.org/10.1039/C6CP06456F
4-FPEA A2 (m/z = 139)	3351	1	3538	3538	3521	3498	3497	3482	3547	3532	N–H	https://doi.org/10.1039/C6CP06456F
4-FPEA A2 (m/z = 139)	3419	0.432	3622	3622	3603	3578	3576	3559	3631	3614	N–H	https://doi.org/10.1039/C6CP06456F
4-FPEA G1 (IGSR in A2, m/z = 139)	424	0.264	429	429	428	427	427	427	432	434	low-frequencies (<1000 cm-1)	https://doi.org/10.1039/C6CP06456F
4-FPEA G1 (IGSR in A2, m/z = 139)	431	0.335	440	440	442	434	441	444	442	444	low-frequencies (<1000 cm-1)	https://doi.org/10.1039/C6CP06456F
4-FPEA G1 (IGSR in A2, m/z = 139)	482	0.302	491	491	495	485	488	491	494	497	low-frequencies (<1000 cm-1)	https://doi.org/10.1039/C6CP06456F
4-FPEA G1 (IGSR in A2, m/z = 139)	640	0.422	650	649	652	650	650	653	655	657	low-frequencies (<1000 cm-1)	https://doi.org/10.1039/C6CP06456F
4-FPEA G1 (IGSR in A2, m/z = 139)	641	0.545	650	649	652	650	650	653	655	657	low-frequencies (<1000 cm-1)	https://doi.org/10.1039/C6CP06456F
4-FPEA G1 (IGSR in A2, m/z = 139)	710	0.601	722	722	729	709	712	719	722	728	low-frequencies (<1000 cm-1)	https://doi.org/10.1039/C6CP06456F
4-FPEA G1 (IGSR in A2, m/z = 139)	710	0.735	722	722	729	709	712	719	722	728	low-frequencies (<1000 cm-1)	https://doi.org/10.1039/C6CP06456F
4-FPEA G1 (IGSR in A2, m/z = 139)	728	0.471	741	741	755	734	737	749	745	758	low-frequencies (<1000 cm-1)	https://doi.org/10.1039/C6CP06456F
4-FPEA G1 (IGSR in A2, m/z = 139)	728	0.493	741	741	755	734	737	749	745	758	low-frequencies (<1000 cm-1)	https://doi.org/10.1039/C6CP06456F
4-FPEA G1 (IGSR in A2, m/z = 139)	826	0.757	842	842	850	825	826	834	846	847	low-frequencies (<1000 cm-1)	https://doi.org/10.1039/C6CP06456F
4-FPEA G1 (IGSR in A2, m/z = 139)	827	0.64	842	842	850	825	826	834	846	847	low-frequencies (<1000 cm-1)	https://doi.org/10.1039/C6CP06456F
4-FPEA G1 (IGSR in A2, m/z = 139)	837	0.81	856	856	862	839	835	845	853	855	low-frequencies (<1000 cm-1)	https://doi.org/10.1039/C6CP06456F
4-FPEA G1 (IGSR in A2, m/z = 139)	840	0.796	858	857	864	840	840	847	854	859	low-frequencies (<1000 cm-1)	https://doi.org/10.1039/C6CP06456F
4-FPEA G1 (IGSR in A2, m/z = 139)	840	1	858	857	864	840	840	847	854	859	low-frequencies (<1000 cm-1)	https://doi.org/10.1039/C6CP06456F
4-FPEA G1 (IGSR in A2, m/z = 139)	876	0.767	895	895	901	883	887	894	897	903	low-frequencies (<1000 cm-1)	https://doi.org/10.1039/C6CP06456F
4-FPEA G1 (IGSR in A2, m/z = 139)	876	1.145	895	895	901	883	887	894	897	903	low-frequencies (<1000 cm-1)	https://doi.org/10.1039/C6CP06456F
4-FPEA G1 (IGSR in A2, m/z = 139)	913	0.374	933	933	935	916	920	922	933	934	low-frequencies (<1000 cm-1)	https://doi.org/10.1039/C6CP06456F
4-FPEA G1 (IGSR in A2, m/z = 139)	1025	0.626	1056	1056	1058	1041	1046	1049	1057	1061	mid-frequencies (1000-2000 cm-1)	https://doi.org/10.1039/C6CP06456F
4-FPEA G1 (IGSR in A2, m/z = 139)	1025	1.078	1056	1056	1058	1041	1046	1049	1057	1061	mid-frequencies (1000-2000 cm-1)	https://doi.org/10.1039/C6CP06456F
4-FPEA G1 (IGSR in A2, m/z = 139)	1087	0.251	1117	1117	1117	1096	1098	1099	1123	1123	mid-frequencies (1000-2000 cm-1)	https://doi.org/10.1039/C6CP06456F
4-FPEA G1 (IGSR in A2, m/z = 139)	1099	0.166	1123	1123	1125	1121	1126	1130	1131	1134	mid-frequencies (1000-2000 cm-1)	https://doi.org/10.1039/C6CP06456F
4-FPEA G1 (IGSR in A2, m/z = 139)	1142	0.613	1169	1169	1169	1161	1166	1169	1177	1179	mid-frequencies (1000-2000 cm-1)	https://doi.org/10.1039/C6CP06456F
4-FPEA G1 (IGSR in A2, m/z = 139)	1142	0.919	1169	1169	1169	1161	1166	1169	1177	1179	mid-frequencies (1000-2000 cm-1)	https://doi.org/10.1039/C6CP06456F
4-FPEA G1 (IGSR in A2, m/z = 139)	1160	0.451	1180	1180	1182	1177	1181	1187	1188	1193	mid-frequencies (1000-2000 cm-1)	https://doi.org/10.1039/C6CP06456F
4-FPEA G1 (IGSR in A2, m/z = 139)	1188	0.14	1215	1215	1215	1212	1214	1216	1220	1221	mid-frequencies (1000-2000 cm-1)	https://doi.org/10.1039/C6CP06456F
4-FPEA G1 (IGSR in A2, m/z = 139)	1210	0.73	1235	1235	1238	1222	1224	1228	1236	1240	mid-frequencies (1000-2000 cm-1)	https://doi.org/10.1039/C6CP06456F
4-FPEA G1 (IGSR in A2, m/z = 139)	1211	0.516	1235	1235	1238	1222	1224	1228	1236	1240	mid-frequencies (1000-2000 cm-1)	https://doi.org/10.1039/C6CP06456F
4-FPEA G1 (IGSR in A2, m/z = 139)	1242	0.5	1284	1284	1293	1238	1239	1256	1266	1282	mid-frequencies (1000-2000 cm-1)	https://doi.org/10.1039/C6CP06456F
4-FPEA G1 (IGSR in A2, m/z = 139)	1317	0.256	1331	1331	1332	1331	1332	1336	1339	1342	mid-frequencies (1000-2000 cm-1)	https://doi.org/10.1039/C6CP06456F
4-FPEA G1 (IGSR in A2, m/z = 139)	1337	0.424	1367	1367	1366	1361	1362	1363	1372	1373	mid-frequencies (1000-2000 cm-1)	https://doi.org/10.1039/C6CP06456F
4-FPEA G1 (IGSR in A2, m/z = 139)	1337	0.558	1367	1367	1366	1361	1362	1363	1372	1373	mid-frequencies (1000-2000 cm-1)	https://doi.org/10.1039/C6CP06456F
4-FPEA G1 (IGSR in A2, m/z = 139)	2848	0.428	2998	2997	2997	2945	2942	2941	2972	2974	C–Hethyl	https://doi.org/10.1039/C6CP06456F
4-FPEA G1 (IGSR in A2, m/z = 139)	2937	0.71	3099	3099	3097	3051	3050	3048	3083	3084	C–Hethyl	https://doi.org/10.1039/C6CP06456F
4-FPEA G1 (IGSR in A2, m/z = 139)	2962	0.824	3124	3124	3123	3077	3077	3075	3110	3112	C–Hethyl	https://doi.org/10.1039/C6CP06456F
4-FPEA G1 (m/z = 139)	423	0.503	429	429	428	427	427	427	432	434	low-frequencies (<1000 cm-1)	https://doi.org/10.1039/C6CP06456F
4-FPEA G1 (m/z = 139)	432	0.42	440	440	442	434	441	444	442	444	low-frequencies (<1000 cm-1)	https://doi.org/10.1039/C6CP06456F
4-FPEA G1 (m/z = 139)	481	0.438	491	491	495	485	488	491	494	497	low-frequencies (<1000 cm-1)	https://doi.org/10.1039/C6CP06456F
4-FPEA G1 (m/z = 139)	529	0.327	566	566	570	560	563	567	568	572	low-frequencies (<1000 cm-1)	https://doi.org/10.1039/C6CP06456F
4-FPEA G1 (m/z = 139)	640	0.343	650	649	652	650	650	653	655	657	low-frequencies (<1000 cm-1)	https://doi.org/10.1039/C6CP06456F
4-FPEA G1 (m/z = 139)	709	0.45	722	722	729	709	712	719	722	728	low-frequencies (<1000 cm-1)	https://doi.org/10.1039/C6CP06456F
4-FPEA G1 (m/z = 139)	727	0.367	741	741	755	734	737	749	745	758	low-frequencies (<1000 cm-1)	https://doi.org/10.1039/C6CP06456F
4-FPEA G1 (m/z = 139)	824	0.925	842	842	850	825	826	834	846	847	low-frequencies (<1000 cm-1)	https://doi.org/10.1039/C6CP06456F
4-FPEA G1 (m/z = 139)	837	0.705	856	856	862	839	835	845	853	855	low-frequencies (<1000 cm-1)	https://doi.org/10.1039/C6CP06456F
4-FPEA G1 (m/z = 139)	840	1	858	857	864	840	840	847	854	859	low-frequencies (<1000 cm-1)	https://doi.org/10.1039/C6CP06456F
4-FPEA G1 (m/z = 139)	876	0.535	895	895	901	883	887	894	897	903	low-frequencies (<1000 cm-1)	https://doi.org/10.1039/C6CP06456F
4-FPEA G1 (m/z = 139)	913	0.231	933	933	935	916	920	922	933	934	low-frequencies (<1000 cm-1)	https://doi.org/10.1039/C6CP06456F
4-FPEA G1 (m/z = 139)	1025	0.374	1056	1056	1058	1041	1046	1049	1057	1061	mid-frequencies (1000-2000 cm-1)	https://doi.org/10.1039/C6CP06456F
4-FPEA G1 (m/z = 139)	1085	0.2	1117	1117	1117	1096	1098	1099	1123	1123	mid-frequencies (1000-2000 cm-1)	https://doi.org/10.1039/C6CP06456F
4-FPEA G1 (m/z = 139)	1099	0.184	1123	1123	1125	1121	1126	1130	1131	1134	mid-frequencies (1000-2000 cm-1)	https://doi.org/10.1039/C6CP06456F
4-FPEA G1 (m/z = 139)	1142	0.523	1169	1169	1169	1161	1166	1169	1177	1179	mid-frequencies (1000-2000 cm-1)	https://doi.org/10.1039/C6CP06456F
4-FPEA G1 (m/z = 139)	1161	0.456	1180	1180	1182	1177	1181	1187	1188	1193	mid-frequencies (1000-2000 cm-1)	https://doi.org/10.1039/C6CP06456F
4-FPEA G1 (m/z = 139)	1186	0.186	1215	1215	1215	1212	1214	1216	1220	1221	mid-frequencies (1000-2000 cm-1)	https://doi.org/10.1039/C6CP06456F
4-FPEA G1 (m/z = 139)	1210	0.749	1235	1235	1238	1222	1224	1228	1236	1240	mid-frequencies (1000-2000 cm-1)	https://doi.org/10.1039/C6CP06456F
4-FPEA G1 (m/z = 139)	1241	0.613	1284	1284	1293	1238	1239	1256	1266	1282	mid-frequencies (1000-2000 cm-1)	https://doi.org/10.1039/C6CP06456F
4-FPEA G1 (m/z = 139)	1304	0.143	1317	1317	1318	1322	1323	1327	1326	1328	mid-frequencies (1000-2000 cm-1)	https://doi.org/10.1039/C6CP06456F
4-FPEA G1 (m/z = 139)	1316	0.146	1331	1331	1332	1331	1332	1336	1339	1342	mid-frequencies (1000-2000 cm-1)	https://doi.org/10.1039/C6CP06456F
4-FPEA G1 (m/z = 139)	1330	0.246	1346	1346	1347	1346	1347	1352	1353	1357	mid-frequencies (1000-2000 cm-1)	https://doi.org/10.1039/C6CP06456F
4-FPEA G1 (m/z = 139)	1337	0.593	1367	1367	1366	1361	1362	1363	1372	1373	mid-frequencies (1000-2000 cm-1)	https://doi.org/10.1039/C6CP06456F
4-FPEA G1 (m/z = 139)	1396	0.203	1420	1420	1420	1416	1417	1419	1428	1430	mid-frequencies (1000-2000 cm-1)	https://doi.org/10.1039/C6CP06456F
4-FPEA G1 (m/z = 139)	1417	0.131	1461	1461	1465	1444	1446	1452	1463	1468	mid-frequencies (1000-2000 cm-1)	https://doi.org/10.1039/C6CP06456F
4-FPEA G1 (m/z = 139)	1448	0.192	1486	1486	1486	1483	1489	1491	1490	1493	mid-frequencies (1000-2000 cm-1)	https://doi.org/10.1039/C6CP06456F
4-FPEA G1 (m/z = 139)	1475	0.329	1513	1513	1514	1509	1510	1511	1515	1518	mid-frequencies (1000-2000 cm-1)	https://doi.org/10.1039/C6CP06456F
4-FPEA G1 (m/z = 139)	1520	0.206	1562	1562	1567	1538	1539	1547	1561	1568	mid-frequencies (1000-2000 cm-1)	https://doi.org/10.1039/C6CP06456F
4-FPEA G1 (m/z = 139)	1595	0.159	1656	1656	1650	1633	1632	1634	1666	1664	mid-frequencies (1000-2000 cm-1)	https://doi.org/10.1039/C6CP06456F
4-FPEA G1 (m/z = 139)	1606	0.268	1670	1670	1670	1644	1645	1650	1669	1669	mid-frequencies (1000-2000 cm-1)	https://doi.org/10.1039/C6CP06456F
4-FPEA G1 (m/z = 139)	1616	0.571	1686	1686	1688	1657	1662	1661	1686	1689	mid-frequencies (1000-2000 cm-1)	https://doi.org/10.1039/C6CP06456F
4-FPEA G1 (m/z = 139)	2850	0.397	2998	2997	2997	2945	2942	2941	2972	2974	C–Hethyl	https://doi.org/10.1039/C6CP06456F
4-FPEA G1 (m/z = 139)	2921	0.429	3072	3072	3073	3029	3028	3029	3056	3060	C–Hethyl	https://doi.org/10.1039/C6CP06456F
4-FPEA G1 (m/z = 139)	2936	0.691	3099	3099	3097	3051	3050	3048	3083	3084	C–Hethyl	https://doi.org/10.1039/C6CP06456F
4-FPEA G1 (m/z = 139)	2961	0.771	3124	3124	3123	3077	3077	3075	3110	3112	C–Hethyl	https://doi.org/10.1039/C6CP06456F
4-FPEA G1 (m/z = 139)	3050	0.232	3193	3193	3192	3161	3160	3161	3183	3187	C–Hring	https://doi.org/10.1039/C6CP06456F
4-FPEA G1 (m/z = 139)	3060	0.351	3204	3204	3202	3173	3173	3175	3195	3198	C–Hring	https://doi.org/10.1039/C6CP06456F
4-FPEA G1 (m/z = 139)	3083	0.804	3231	3231	3230	3197	3197	3197	3221	3224	C–Hring	https://doi.org/10.1039/C6CP06456F
4-FPEA G1 (m/z = 139)	3084	1	3233	3233	3231	3198	3198	3198	3222	3225	C–Hring	https://doi.org/10.1039/C6CP06456F
4-FPEA G1 (m/z = 139)	3348	0.766	3538	3538	3525	3502	3501	3491	3547	3537	N–H	https://doi.org/10.1039/C6CP06456F
4-FPEA G1 (m/z = 139)	3416	0.446	3624	3624	3609	3580	3581	3568	3632	3619	N–H	https://doi.org/10.1039/C6CP06456F
4-FPEA G2 (m/z = 139)	396	0.353	430	430	432	429	429	431	433	435	low-frequencies (<1000 cm-1)	https://doi.org/10.1039/C6CP06456F
4-FPEA G2 (m/z = 139)	464	0.34	491	491	495	486	488	492	495	497	low-frequencies (<1000 cm-1)	https://doi.org/10.1039/C6CP06456F
4-FPEA G2 (m/z = 139)	609	1	649	649	652	651	650	653	655	657	low-frequencies (<1000 cm-1)	https://doi.org/10.1039/C6CP06456F
4-FPEA G2 (m/z = 139)	666	0.505	721	721	726	706	711	717	721	725	low-frequencies (<1000 cm-1)	https://doi.org/10.1039/C6CP06456F
4-FPEA G2 (m/z = 139)	820	0.501	844	844	851	827	825	831	841	847	low-frequencies (<1000 cm-1)	https://doi.org/10.1039/C6CP06456F
4-FPEA G2 (m/z = 139)	823	0.607	849	849	856	830	829	837	845	852	low-frequencies (<1000 cm-1)	https://doi.org/10.1039/C6CP06456F
4-FPEA G2 (m/z = 139)	843	0.55	861	861	868	842	847	859	857	865	low-frequencies (<1000 cm-1)	https://doi.org/10.1039/C6CP06456F
4-FPEA G2 (m/z = 139)	865	0.525	888	888	892	871	875	880	888	892	low-frequencies (<1000 cm-1)	https://doi.org/10.1039/C6CP06456F
4-FPEA G2 (m/z = 139)	992	0.638	1015	1015	1018	998	1002	1005	1014	1017	low-frequencies (<1000 cm-1)	https://doi.org/10.1039/C6CP06456F
4-FPEA G2 (m/z = 139)	1070	0.585	1102	1102	1101	1081	1082	1083	1106	1105	mid-frequencies (1000-2000 cm-1)	https://doi.org/10.1039/C6CP06456F
4-FPEA G2 (m/z = 139)	1127	0.459	1158	1158	1157	1150	1155	1156	1163	1164	mid-frequencies (1000-2000 cm-1)	https://doi.org/10.1039/C6CP06456F
4-FPEA G2 (m/z = 139)	1201	0.947	1232	1232	1236	1219	1221	1224	1235	1238	mid-frequencies (1000-2000 cm-1)	https://doi.org/10.1039/C6CP06456F
4-FPEA G2 (m/z = 139)	1208	0.987	1242	1242	1243	1237	1240	1257	1248	1249	mid-frequencies (1000-2000 cm-1)	https://doi.org/10.1039/C6CP06456F
4-FPEA G2 (m/z = 139)	1293	0.32	1316	1316	1317	1322	1323	1327	1326	1328	mid-frequencies (1000-2000 cm-1)	https://doi.org/10.1039/C6CP06456F
4-FPEA G2 (m/z = 139)	1308	0.575	1331	1331	1332	1332	1334	1337	1340	1343	mid-frequencies (1000-2000 cm-1)	https://doi.org/10.1039/C6CP06456F
4-FPEA G2 (m/z = 139)	1327	0.454	1356	1356	1355	1353	1354	1355	1364	1363	mid-frequencies (1000-2000 cm-1)	https://doi.org/10.1039/C6CP06456F
4-FPEA G2 (m/z = 139)	1365	0.636	1393	1393	1393	1390	1390	1393	1398	1399	mid-frequencies (1000-2000 cm-1)	https://doi.org/10.1039/C6CP06456F
4-FPEA G2 (m/z = 139)	1456	0.481	1489	1489	1490	1485	1490	1492	1492	1495	mid-frequencies (1000-2000 cm-1)	https://doi.org/10.1039/C6CP06456F
4-FPEA G2 (m/z = 139)	1466	0.528	1494	1494	1497	1490	1493	1495	1497	1500	mid-frequencies (1000-2000 cm-1)	https://doi.org/10.1039/C6CP06456F
4-FPEA G2 (m/z = 139)	1619	0.663	1685	1685	1688	1645	1645	1650	1686	1689	mid-frequencies (1000-2000 cm-1)	https://doi.org/10.1039/C6CP06456F
4-FPEA G2 (m/z = 139)	2864	0.226	3057	3057	3056	3013	3013	3014	3041	3045	C–Hethyl	https://doi.org/10.1039/C6CP06456F
4-FPEA G2 (m/z = 139)	2882	0.377	3065	3065	3064	3025	3023	3022	3050	3051	C–Hethyl	https://doi.org/10.1039/C6CP06456F
4-FPEA G2 (m/z = 139)	2927	0.602	3101	3101	3099	3051	3052	3050	3087	3088	C–Hethyl	https://doi.org/10.1039/C6CP06456F
4-FPEA G2 (m/z = 139)	2948	0.731	3113	3113	3110	3066	3067	3064	3099	3099	C–Hethyl	https://doi.org/10.1039/C6CP06456F
4-FPEA G2 (m/z = 139)	3050	0.282	3195	3194	3193	3162	3161	3162	3187	3188	C–Hring	https://doi.org/10.1039/C6CP06456F
4-FPEA G2 (m/z = 139)	3054	0.272	3198	3198	3196	3166	3165	3167	3221	3191	C–Hring	https://doi.org/10.1039/C6CP06456F
4-FPEA G2 (m/z = 139)	3084	1	3232	3232	3231	3198	3198	3198	3222	3225	C–Hring	https://doi.org/10.1039/C6CP06456F
4-FPEA G2 (m/z = 139)	3344	0.642	3532	3532	3517	3498	3494	3484	3541	3529	N–H	https://doi.org/10.1039/C6CP06456F
4-FPEA G2 (m/z = 139)	3408	0.31	3617	3617	3600	3578	3574	3562	3625	3612	N–H	https://doi.org/10.1039/C6CP06456F
4-FPEA-H2O (m/z = 139)	388	0.148	427	428	426	428	425	426	416	429	low-frequencies (<1000 cm-1)	https://doi.org/10.1039/C7CP04195K
4-FPEA-H2O (m/z = 139)	416	0.19	442	441	444	435	447	451	451	446	low-frequencies (<1000 cm-1)	https://doi.org/10.1039/C7CP04195K
4-FPEA-H2O (m/z = 139)	468	0.426	485	485	474	483	490	481	500	461	low-frequencies (<1000 cm-1)	https://doi.org/10.1039/C7CP04195K
4-FPEA-H2O (m/z = 139)	490	0.468	513	513	507	516	528	505	500	505	low-frequencies (<1000 cm-1)	https://doi.org/10.1039/C7CP04195K
4-FPEA-H2O (m/z = 139)	613	0.275	649	649	651	650	650	653	607	657	low-frequencies (<1000 cm-1)	https://doi.org/10.1039/C7CP04195K
4-FPEA-H2O (m/z = 139)	820	0.446	848	848	856	832	832	840	847	854	low-frequencies (<1000 cm-1)	https://doi.org/10.1039/C7CP04195K
4-FPEA-H2O (m/z = 139)	825	0.619	854	854	858	839	840	846	882	857	low-frequencies (<1000 cm-1)	https://doi.org/10.1039/C7CP04195K
4-FPEA-H2O (m/z = 139)	841	0.604	864	863	870	849	853	860	905	869	low-frequencies (<1000 cm-1)	https://doi.org/10.1039/C7CP04195K
4-FPEA-H2O (m/z = 139)	869	0.362	896	896	898	878	883	884	937	898	low-frequencies (<1000 cm-1)	https://doi.org/10.1039/C7CP04195K
4-FPEA-H2O (m/z = 139)	894	0.745	932	932	926	920	924	928	946	926	low-frequencies (<1000 cm-1)	https://doi.org/10.1039/C7CP04195K
4-FPEA-H2O (m/z = 139)	901	0.264	944	945	939	935	942	969	992	938	low-frequencies (<1000 cm-1)	https://doi.org/10.1039/C7CP04195K
4-FPEA-H2O (m/z = 139)	1193	0.251	1240	1240	1243	1231	1234	1235	1245	1245	mid-frequencies (1000-2000 cm-1)	https://doi.org/10.1039/C7CP04195K
4-FPEA-H2O (m/z = 139)	1214	1	1283	1283	1293	1239	1241	1257	1266	1282	mid-frequencies (1000-2000 cm-1)	https://doi.org/10.1039/C7CP04195K
4-FPEA-H2O (m/z = 139)	1305	0.233	1344	1344	1345	1345	1346	1350	1355	1356	mid-frequencies (1000-2000 cm-1)	https://doi.org/10.1039/C7CP04195K
4-FPEA-H2O (m/z = 139)	1347	0.639	1379	1379	1378	1374	1377	1379	1389	1387	mid-frequencies (1000-2000 cm-1)	https://doi.org/10.1039/C7CP04195K
4-FPEA-H2O (m/z = 139)	1456	0.31	1496	1496	1496	1491	1501	1504	1503	1501	mid-frequencies (1000-2000 cm-1)	https://doi.org/10.1039/C7CP04195K
4-FPEA-H2O (m/z = 139)	1471	0.286	1515	1515	1515	1509	1510	1512	1520	1518	mid-frequencies (1000-2000 cm-1)	https://doi.org/10.1039/C7CP04195K
4-FPEA-H2O (m/z = 139)	1585	0.238	1638	1638	1642	1632	1632	1634	1656	1655	mid-frequencies (1000-2000 cm-1)	https://doi.org/10.1039/C7CP04195K
4-FPEA-H2O (m/z = 139)	1607	0.334	1649	1649	1653	1643	1644	1649	1658	1668	mid-frequencies (1000-2000 cm-1)	https://doi.org/10.1039/C7CP04195K
4-FPEA-H2O (m/z = 139)	1619	0.314	1669	1669	1669	1647	1653	1654	1661	1679	mid-frequencies (1000-2000 cm-1)	https://doi.org/10.1039/C7CP04195K
4-FPEA-H2O (m/z = 139)	1639	0.233	1684	1684	1686	1651	1656	1676	1691	1688	mid-frequencies (1000-2000 cm-1)	https://doi.org/10.1039/C7CP04195K
4-FPEA-H2O (m/z = 139)	2868	0.494	3021	3021	3020	2977	2975	2973	3023	3002	C–Hethyl	https://doi.org/10.1039/C7CP04195K
4-FPEA-H2O (m/z = 139)	2940	0.542	3076	3075	3077	3034	3034	3037	3074	3067	C–Hethyl	https://doi.org/10.1039/C7CP04195K
4-FPEA-H2O (m/z = 139)	2964	0.707	3104	3104	3104	3060	3060	3060	3097	3095	C–Hethyl	https://doi.org/10.1039/C7CP04195K
4-FPEA-H2O (m/z = 139)	2972	0.531	3131	3131	3131	3089	3093	3095	3130	3124	C–Hethyl	https://doi.org/10.1039/C7CP04195K
4-FPEA-H2O (m/z = 139)	3048	0.154	3191	3191	3190	3158	3157	3158	3185	3184	C–Hring	https://doi.org/10.1039/C7CP04195K
4-FPEA-H2O (m/z = 139)	3063	0.232	3194	3194	3194	3170	3174	3173	3197	3189	C–Hring	https://doi.org/10.1039/C7CP04195K
4-FPEA-H2O (m/z = 139)	3079	0.439	3231	3231	3230	3196	3196	3196	3212	3222	C–Hring	https://doi.org/10.1039/C7CP04195K
4-FPEA-H2O (m/z = 139)	3083	1	3232	3232	3230	3197	3196	3197	3223	3224	C–Hring	https://doi.org/10.1039/C7CP04195K
4-FPEA-H2O (m/z = 139)	3328	0.614	3521	3521	3515	3453	3429	3445	3524	3529	N–H for M06-2X and ωB97X-D, O–H for B3LYP	https://doi.org/10.1039/C7CP04195K
4-FPEA-H2O (m/z = 139)	3357	0.392	3546	3546	3534	3487	3487	3487	3537	3545	O–H for M06-2X and ωB97X-D, N–H for B3LYP	https://doi.org/10.1039/C7CP04195K
4-FPEA-H2O (m/z = 139)	3402	0.402	3608	3608	3603	3562	3565	3565	3616	3615	N–H	https://doi.org/10.1039/C7CP04195K
4-FPEA-H2O (m/z = 139)	3717	0.572	3957	3957	3937	3886	3887	3867	3970	3950	O–H	https://doi.org/10.1039/C7CP04195K
FPEAL A1f (m/z = 140)	725	0.4451	741	741	759	732	733	747	745	759	low-frequencies (<1000 cm-1)	https://doi.org/10.1021/acs.jpclett.4c00301
FPEAL A1f (m/z = 140)	767	0.5588	783	783	784	774	777	782	784	788	low-frequencies (<1000 cm-1)	https://doi.org/10.1021/acs.jpclett.4c00301
FPEAL A1f (m/z = 140)	789	0.4714	806	806	809	796	804	806	806	810	low-frequencies (<1000 cm-1)	https://doi.org/10.1021/acs.jpclett.4c00301
FPEAL A1f (m/z = 140)	1006	0.7632	1027	1027	1028	1013	1014	1016	1029	1031	mid-frequencies (1000-2000 cm-1)	https://doi.org/10.1021/acs.jpclett.4c00301
FPEAL A1f (m/z = 140)	1038	1	1069	1069	1072	1059	1060	1065	1072	1075	mid-frequencies (1000-2000 cm-1)	https://doi.org/10.1021/acs.jpclett.4c00301
FPEAL A1f (m/z = 140)	1104	0.2624	1129	1129	1132	1117	1120	1126	1131	1136	mid-frequencies (1000-2000 cm-1)	https://doi.org/10.1021/acs.jpclett.4c00301
FPEAL A1f (m/z = 140)	1138	0.1515	1166	1166	1167	1161	1164	1167	1173	1176	mid-frequencies (1000-2000 cm-1)	https://doi.org/10.1021/acs.jpclett.4c00301
FPEAL A1f (m/z = 140)	1153	0.1828	1175	1175	1176	1178	1185	1188	1185	1187	mid-frequencies (1000-2000 cm-1)	https://doi.org/10.1021/acs.jpclett.4c00301
FPEAL A1f (m/z = 140)	1238	0.5171	1276	1276	1281	1242	1243	1253	1266	1277	mid-frequencies (1000-2000 cm-1)	https://doi.org/10.1021/acs.jpclett.4c00301
FPEAL A1f (m/z = 140)	1264	0.2469	1288	1288	1292	1285	1284	1289	1292	1297	mid-frequencies (1000-2000 cm-1)	https://doi.org/10.1021/acs.jpclett.4c00301
FPEAL A1f (m/z = 140)	1297	0.3471	1331	1331	1328	1323	1325	1325	1335	1335	mid-frequencies (1000-2000 cm-1)	https://doi.org/10.1021/acs.jpclett.4c00301
FPEAL A1f (m/z = 140)	1392	0.2111	1425	1425	1423	1411	1414	1415	1428	1428	mid-frequencies (1000-2000 cm-1)	https://doi.org/10.1021/acs.jpclett.4c00301
FPEAL A1f (m/z = 140)	1450	0.2623	1488	1488	1489	1491	1494	1498	1492	1498	mid-frequencies (1000-2000 cm-1)	https://doi.org/10.1021/acs.jpclett.4c00301
FPEAL A1f (m/z = 140)	1598	0.0873	1661	1661	1663	1621	1621	1625	1660	1662	mid-frequencies (1000-2000 cm-1)	https://doi.org/10.1021/acs.jpclett.4c00301
FPEAL A1f (m/z = 140)	1625	0.2434	1692	1692	1693	1653	1653	1655	1691	1691	mid-frequencies (1000-2000 cm-1)	https://doi.org/10.1021/acs.jpclett.4c00301
FPEAL A1f (m/z = 140)	2875	0.545	3051	3051	3047	3013	3008	3002	3031	3027	C–Hethyl	https://doi.org/10.1021/acs.jpclett.4c00301
FPEAL A1f (m/z = 140)	2893	0.6613	3070	3070	3069	3034	3032	3031	3059	3061	C–Hethyl	https://doi.org/10.1021/acs.jpclett.4c00301
FPEAL A1f (m/z = 140)	2922	0.261	3115	3115	3109	3074	3073	3067	3101	3097	C–Hethyl	https://doi.org/10.1021/acs.jpclett.4c00301
FPEAL A1f (m/z = 140)	2937	0.3625	3135	3135	3132	3095	3094	3089	3122	3121	C–Hethyl	https://doi.org/10.1021/acs.jpclett.4c00301
FPEAL A1f (m/z = 140)	3043	0.2319	3197	3197	3196	3162	3161	3162	3185	3188	C–Hring	https://doi.org/10.1021/acs.jpclett.4c00301
FPEAL A1f (m/z = 140)	3059	0.3658	3213	3213	3213	3176	3175	3176	3199	3204	C–Hring	https://doi.org/10.1021/acs.jpclett.4c00301
FPEAL A1f (m/z = 140)	3074	0.536	3226	3226	3226	3189	3189	3190	3214	3218	C–Hring	https://doi.org/10.1021/acs.jpclett.4c00301
FPEAL A1f (m/z = 140)	3084	1	3235	3235	3235	3200	3200	3201	3225	3228	C–Hring	https://doi.org/10.1021/acs.jpclett.4c00301
FPEAL A1f (m/z = 140)	3663	0.8838	3899	3899	3884	3830	3829	3813	3917	3903	O–H	https://doi.org/10.1021/acs.jpclett.4c00301
FPEAL G1h (IGSR in A1f, m/z = 140)	736	0.426	755	755	754	743	746	743	747	751	low-frequencies (<1000 cm-1)	https://doi.org/10.1021/acs.jpclett.4c00301
FPEAL G1h (IGSR in A1f, m/z = 140)	851	0.244	876	876	881	862	863	868	875	880	low-frequencies (<1000 cm-1)	https://doi.org/10.1021/acs.jpclett.4c00301
FPEAL G1h (IGSR in A1f, m/z = 140)	874	0.339	900	900	909	882	884	891	898	905	low-frequencies (<1000 cm-1)	https://doi.org/10.1021/acs.jpclett.4c00301
FPEAL G1h (IGSR in A1f, m/z = 140)	1041	0.185	1068	1068	1072	1059	1059	1064	1072	1075	mid-frequencies (1000-2000 cm-1)	https://doi.org/10.1021/acs.jpclett.4c00301
FPEAL G1h (IGSR in A1f, m/z = 140)	1208	0.382	1236	1236	1237	1228	1229	1231	1240	1241	mid-frequencies (1000-2000 cm-1)	https://doi.org/10.1021/acs.jpclett.4c00301
FPEAL G1h (IGSR in A1f, m/z = 140)	1242	0.431	1282	1282	1289	1244	1245	1257	1269	1280	mid-frequencies (1000-2000 cm-1)	https://doi.org/10.1021/acs.jpclett.4c00301
FPEAL G1h (IGSR in A1f, m/z = 140)	1336	0.446	1363	1363	1363	1359	1359	1360	1370	1371	mid-frequencies (1000-2000 cm-1)	https://doi.org/10.1021/acs.jpclett.4c00301
FPEAL G1h (m/z = 140)	727	0.8534	746	746	754	732	737	743	747	751	low-frequencies (<1000 cm-1)	https://doi.org/10.1021/acs.jpclett.4c00301
FPEAL G1h (m/z = 140)	736	0.5064	755	755	768	743	746	759	755	769	low-frequencies (<1000 cm-1)	https://doi.org/10.1021/acs.jpclett.4c00301
FPEAL G1h (m/z = 140)	851	0.5183	876	876	881	862	863	868	875	880	low-frequencies (<1000 cm-1)	https://doi.org/10.1021/acs.jpclett.4c00301
FPEAL G1h (m/z = 140)	874	0.4167	900	900	909	882	884	891	898	905	low-frequencies (<1000 cm-1)	https://doi.org/10.1021/acs.jpclett.4c00301
FPEAL G1h (m/z = 140)	935	0.1823	957	957	959	944	946	949	958	960	low-frequencies (<1000 cm-1)	https://doi.org/10.1021/acs.jpclett.4c00301
FPEAL G1h (m/z = 140)	1020	0.2567	1044	1043	1046	1032	1037	1041	1045	1049	mid-frequencies (1000-2000 cm-1)	https://doi.org/10.1021/acs.jpclett.4c00301
FPEAL G1h (m/z = 140)	1041	1	1068	1068	1072	1059	1057	1059	1072	1075	mid-frequencies (1000-2000 cm-1)	https://doi.org/10.1021/acs.jpclett.4c00301
FPEAL G1h (m/z = 140)	1057	0.262	1110	1110	1109	1060	1059	1064	1100	1100	mid-frequencies (1000-2000 cm-1)	https://doi.org/10.1021/acs.jpclett.4c00301
FPEAL G1h (m/z = 140)	1110	0.1242	1136	1136	1139	1124	1127	1133	1138	1143	mid-frequencies (1000-2000 cm-1)	https://doi.org/10.1021/acs.jpclett.4c00301
FPEAL G1h (m/z = 140)	1154	0.174	1175	1175	1175	1176	1182	1185	1184	1186	mid-frequencies (1000-2000 cm-1)	https://doi.org/10.1021/acs.jpclett.4c00301
FPEAL G1h (m/z = 140)	1168	0.14	1195	1195	1197	1186	1192	1195	1201	1204	mid-frequencies (1000-2000 cm-1)	https://doi.org/10.1021/acs.jpclett.4c00301
FPEAL G1h (m/z = 140)	1209	0.3268	1236	1236	1237	1228	1229	1231	1240	1241	mid-frequencies (1000-2000 cm-1)	https://doi.org/10.1021/acs.jpclett.4c00301
FPEAL G1h (m/z = 140)	1239	0.7751	1282	1282	1289	1244	1245	1257	1269	1280	mid-frequencies (1000-2000 cm-1)	https://doi.org/10.1021/acs.jpclett.4c00301
FPEAL G1h (m/z = 140)	1336	0.6571	1363	1363	1363	1359	1359	1360	1370	1371	mid-frequencies (1000-2000 cm-1)	https://doi.org/10.1021/acs.jpclett.4c00301
FPEAL G1h (m/z = 140)	1350	0.2057	1385	1385	1390	1379	1379	1387	1392	1398	mid-frequencies (1000-2000 cm-1)	https://doi.org/10.1021/acs.jpclett.4c00301
FPEAL G1h (m/z = 140)	1389	0.1293	1420	1420	1421	1412	1412	1415	1424	1427	mid-frequencies (1000-2000 cm-1)	https://doi.org/10.1021/acs.jpclett.4c00301
FPEAL G1h (m/z = 140)	1442	0.1612	1478	1478	1480	1474	1476	1482	1482	1488	mid-frequencies (1000-2000 cm-1)	https://doi.org/10.1021/acs.jpclett.4c00301
FPEAL G1h (m/z = 140)	1478	0.1964	1518	1518	1519	1508	1509	1513	1517	1521	mid-frequencies (1000-2000 cm-1)	https://doi.org/10.1021/acs.jpclett.4c00301
FPEAL G1h (m/z = 140)	1595	0.1396	1659	1659	1661	1619	1620	1624	1659	1661	mid-frequencies (1000-2000 cm-1)	https://doi.org/10.1021/acs.jpclett.4c00301
FPEAL G1h (m/z = 140)	1623	0.5386	1690	1690	1691	1651	1652	1654	1690	1690	mid-frequencies (1000-2000 cm-1)	https://doi.org/10.1021/acs.jpclett.4c00301
FPEAL G1h (m/z = 140)	2891	0.6616	3045	3045	3040	3010	3003	2994	3029	3024	C–Hethyl	https://doi.org/10.1021/acs.jpclett.4c00301
FPEAL G1h (m/z = 140)	2938	0.4212	3081	3080	3082	3039	3040	3042	3067	3071	C–Hethyl	https://doi.org/10.1021/acs.jpclett.4c00301
FPEAL G1h (m/z = 140)	2969	0.3418	3128	3128	3123	3083	3083	3077	3115	3111	C–Hethyl	https://doi.org/10.1021/acs.jpclett.4c00301
FPEAL G1h (m/z = 140)	2976	0.7503	3135	3135	3134	3089	3090	3088	3121	3123	C–Hethyl	https://doi.org/10.1021/acs.jpclett.4c00301
FPEAL G1h (m/z = 140)	3038	0.1693	3199	3198	3196	3166	3165	3166	3188	3192	C–Hring	https://doi.org/10.1021/acs.jpclett.4c00301
FPEAL G1h (m/z = 140)	3059	0.3041	3214	3214	3214	3177	3176	3177	3200	3204	C–Hring	https://doi.org/10.1021/acs.jpclett.4c00301
FPEAL G1h (m/z = 140)	3073	0.5351	3227	3227	3226	3190	3189	3190	3214	3218	C–Hring	https://doi.org/10.1021/acs.jpclett.4c00301
FPEAL G1h (m/z = 140)	3084	1	3236	3236	3235	3200	3200	3201	3225	3228	C–Hring	https://doi.org/10.1021/acs.jpclett.4c00301
FPEAL G1h (m/z = 140)	3636	0.4268	3874	3874	3862	3816	3810	3799	3894	3882	O–H	https://doi.org/10.1021/acs.jpclett.4c00301
PEA A (m/z = 121)	1004	0.915	1019	1019	1023	1017	1017	1022	1026	1030	mid-frequencies (1000-2000 cm-1)	https://doi.org/10.1063/1.3168402
PEA A (m/z = 121)	1032	0.667	1062	1062	1065	1050	1051	1055	1063	1066	mid-frequencies (1000-2000 cm-1)	https://doi.org/10.1063/1.3168402
PEA A (m/z = 121)	1206	0.752	1236	1236	1238	1221	1223	1227	1237	1240	mid-frequencies (1000-2000 cm-1)	https://doi.org/10.1063/1.3168402
PEA A (m/z = 121)	1280	1	1312	1312	1311	1308	1310	1312	1317	1319	mid-frequencies (1000-2000 cm-1)	https://doi.org/10.1063/1.3168402
PEA A (m/z = 121)	1443	0.376	1487	1487	1487	1483	1489	1491	1497	1494	mid-frequencies (1000-2000 cm-1)	https://doi.org/10.1063/1.3168402
PEA A (m/z = 121)	1611	0.574	1679	1679	1681	1643	1644	1648	1682	1684	mid-frequencies (1000-2000 cm-1)	https://doi.org/10.1063/1.3168402
PEA A (m/z = 121)	2907	0.522	3051	3051	3050	3013	3011	3027	3038	3041	C–Hethyl	https://doi.org/10.1063/1.3168402
PEA A (m/z = 121)	2942	0.522	3090	3090	3086	3044	3043	3041	3077	3078	C–Hethyl	https://doi.org/10.1063/1.3168402
PEA A (m/z = 121)	3014	0.311	3188	3188	3186	3150	3150	3152	3175	3180	C–Hring	https://doi.org/10.1063/1.3168402
PEA A (m/z = 121)	3064	1	3226	3226	3226	3187	3186	3188	3213	3218	C–Hring	https://doi.org/10.1063/1.3168402
PEA A (m/z = 121)	3349	0.589	3534	3534	3520	3497	3495	3481	3546	3531	N–H	https://doi.org/10.1063/1.3168402
PEA A (m/z = 121)	3400	0.311	3618	3618	3602	3576	3574	3558	3629	3612	N–H	https://doi.org/10.1063/1.3168402
PEA B (m/z = 121)	1003	1	1019	1019	1023	1017	1016	1022	1025	1030	mid-frequencies (1000-2000 cm-1)	https://doi.org/10.1063/1.3168402
PEA B (m/z = 121)	1031	0.54	1061	1061	1065	1050	1051	1055	1062	1066	mid-frequencies (1000-2000 cm-1)	https://doi.org/10.1063/1.3168402
PEA B (m/z = 121)	1203	0.656	1235	1235	1237	1220	1221	1224	1236	1238	mid-frequencies (1000-2000 cm-1)	https://doi.org/10.1063/1.3168402
PEA B (m/z = 121)	1316	0.38	1347	1347	1348	1346	1348	1349	1356	1357	mid-frequencies (1000-2000 cm-1)	https://doi.org/10.1063/1.3168402
PEA B (m/z = 121)	1611	0.264	1678	1678	1680	1643	1643	1647	1681	1683	mid-frequencies (1000-2000 cm-1)	https://doi.org/10.1063/1.3168402
PEA B (m/z = 121)	2924	0.286	3100	3099	3099	3050	3050	3050	3085	3088	C–Hethyl	https://doi.org/10.1063/1.3168402
PEA B (m/z = 121)	2938	0.415	3112	3112	3110	3066	3066	3063	3098	3099	C–Hethyl	https://doi.org/10.1063/1.3168402
PEA B (m/z = 121)	3015	0.346	3185	3185	3185	3154	3153	3155	3177	3181	C–Hring	https://doi.org/10.1063/1.3168402
PEA B (m/z = 121)	3048	0.276	3204	3204	3204	3166	3165	3167	3200	3195	C–Hring	https://doi.org/10.1063/1.3168402
PEA B (m/z = 121)	3065	1	3225	3225	3226	3187	3186	3189	3213	3218	C–Hring	https://doi.org/10.1063/1.3168402
PEA B (m/z = 121)	3344	0.401	3529	3529	3517	3496	3492	3482	3540	3528	N–H	https://doi.org/10.1063/1.3168402
PEA C (m/z = 121)	492	0.51	503	503	506	498	503	505	506	508	low-frequencies (<1000 cm-1)	https://doi.org/10.1063/1.3168402
PEA C (m/z = 121)	572	0.184	583	583	586	580	584	587	587	589	low-frequencies (<1000 cm-1)	https://doi.org/10.1063/1.3168402
PEA C (m/z = 121)	624	0.225	633	633	635	636	636	638	640	641	low-frequencies (<1000 cm-1)	https://doi.org/10.1063/1.3168402
PEA C (m/z = 121)	751	0.508	773	773	779	761	764	769	774	778	low-frequencies (<1000 cm-1)	https://doi.org/10.1063/1.3168402
PEA C (m/z = 121)	768	0.868	784	784	789	776	780	784	787	791	low-frequencies (<1000 cm-1)	https://doi.org/10.1063/1.3168402
PEA C (m/z = 121)	865	0.329	883	883	888	872	877	883	885	890	low-frequencies (<1000 cm-1)	https://doi.org/10.1063/1.3168402
PEA C (m/z = 121)	909	0.115	932	932	934	916	919	921	933	934	low-frequencies (<1000 cm-1)	https://doi.org/10.1063/1.3168402
PEA C (m/z = 121)	918	0.129	947	947	954	932	932	937	947	952	low-frequencies (<1000 cm-1)	https://doi.org/10.1063/1.3168402
PEA C (m/z = 121)	1005	1	1019	1019	1024	1017	1016	1022	1025	1030	mid-frequencies (1000-2000 cm-1)	https://doi.org/10.1063/1.3168402
PEA C (m/z = 121)	1022	0.155	1051	1051	1053	1037	1042	1044	1053	1057	mid-frequencies (1000-2000 cm-1)	https://doi.org/10.1063/1.3168402
PEA C (m/z = 121)	1039	0.038	1062	1062	1066	1050	1052	1056	1063	1067	mid-frequencies (1000-2000 cm-1)	https://doi.org/10.1063/1.3168402
PEA C (m/z = 121)	1079	0.116	1113	1113	1114	1094	1096	1098	1117	1119	mid-frequencies (1000-2000 cm-1)	https://doi.org/10.1063/1.3168402
PEA C (m/z = 121)	1091	0.1	1123	1123	1124	1111	1114	1118	1127	1129	mid-frequencies (1000-2000 cm-1)	https://doi.org/10.1063/1.3168402
PEA C (m/z = 121)	1142	0.299	1169	1169	1169	1160	1167	1169	1177	1179	mid-frequencies (1000-2000 cm-1)	https://doi.org/10.1063/1.3168402
PEA C (m/z = 121)	1158	0.092	1177	1177	1177	1181	1189	1192	1187	1188	mid-frequencies (1000-2000 cm-1)	https://doi.org/10.1063/1.3168402
PEA C (m/z = 121)	1180	0.15	1204	1204	1207	1202	1211	1214	1212	1216	mid-frequencies (1000-2000 cm-1)	https://doi.org/10.1063/1.3168402
PEA C (m/z = 121)	1192	0.085	1215	1215	1216	1212	1214	1216	1221	1222	mid-frequencies (1000-2000 cm-1)	https://doi.org/10.1063/1.3168402
PEA C (m/z = 121)	1209	0.695	1236	1236	1240	1223	1224	1228	1238	1241	mid-frequencies (1000-2000 cm-1)	https://doi.org/10.1063/1.3168402
PEA C (m/z = 121)	1331	0.521	1340	1340	1342	1342	1343	1346	1350	1351	mid-frequencies (1000-2000 cm-1)	https://doi.org/10.1063/1.3168402
PEA C (m/z = 121)	1336	0.23	1356	1356	1359	1355	1356	1360	1363	1369	mid-frequencies (1000-2000 cm-1)	https://doi.org/10.1063/1.3168402
PEA C (m/z = 121)	1343	0.265	1366	1366	1367	1366	1367	1373	1373	1376	mid-frequencies (1000-2000 cm-1)	https://doi.org/10.1063/1.3168402
PEA C (m/z = 121)	1388	0.109	1420	1420	1421	1416	1417	1420	1428	1430	mid-frequencies (1000-2000 cm-1)	https://doi.org/10.1063/1.3168402
PEA C (m/z = 121)	1446	0.123	1485	1485	1485	1485	1490	1493	1488	1492	mid-frequencies (1000-2000 cm-1)	https://doi.org/10.1063/1.3168402
PEA C (m/z = 121)	1475	0.096	1513	1513	1514	1509	1510	1512	1516	1518	mid-frequencies (1000-2000 cm-1)	https://doi.org/10.1063/1.3168402
PEA C (m/z = 121)	1592	0.143	1657	1657	1658	1621	1621	1625	1666	1660	mid-frequencies (1000-2000 cm-1)	https://doi.org/10.1063/1.3168402
PEA C (m/z = 121)	1612	0.506	1679	1678	1680	1642	1643	1647	1681	1683	mid-frequencies (1000-2000 cm-1)	https://doi.org/10.1063/1.3168402
PEA C (m/z = 121)	2850	0.336	2998	2997	2997	2945	2942	2941	2973	2974	C–Hethyl	https://doi.org/10.1063/1.3168402
PEA C (m/z = 121)	2922	0.41	3071	3071	3071	3028	3027	3028	3055	3060	C–Hethyl	https://doi.org/10.1063/1.3168402
PEA C (m/z = 121)	2935	0.618	3097	3097	3095	3049	3048	3047	3080	3083	C–Hethyl	https://doi.org/10.1063/1.3168402
PEA C (m/z = 121)	2960	0.572	3123	3123	3122	3075	3075	3074	3109	3111	C–Hethyl	https://doi.org/10.1063/1.3168402
PEA C (m/z = 121)	3015	0.38	3186	3186	3185	3150	3148	3150	3173	3178	C–Hring	https://doi.org/10.1063/1.3168402
PEA C (m/z = 121)	3041	0.199	3194	3194	3193	3158	3157	3159	3182	3186	C–Hring	https://doi.org/10.1063/1.3168402
PEA C (m/z = 121)	3051	0.403	3205	3204	3204	3168	3167	3169	3191	3196	C–Hring	https://doi.org/10.1063/1.3168402
PEA C (m/z = 121)	3066	0.958	3213	3213	3213	3175	3175	3177	3200	3205	C–Hring	https://doi.org/10.1063/1.3168402
PEA C (m/z = 121)	3078	1	3225	3225	3225	3186	3186	3188	3212	3217	C–Hring	https://doi.org/10.1063/1.3168402
PEA C (m/z = 121)	3346	0.649	3537	3537	3524	3500	3500	3488	3546	3535	N–H	https://doi.org/10.1063/1.3168402
PEA C (m/z = 121)	3414	0.351	3623	3623	3607	3579	3579	3566	3631	3618	N–H	https://doi.org/10.1063/1.3168402
PEA D (m/z = 121)	1005	1	1019	1019	1024	1017	1017	1023	1026	1030	mid-frequencies (1000-2000 cm-1)	https://doi.org/10.1063/1.3168402
PEA D (m/z = 121)	1033	0.768	1062	1062	1065	1050	1051	1055	1063	1066	mid-frequencies (1000-2000 cm-1)	https://doi.org/10.1063/1.3168402
PEA D (m/z = 121)	1206	0.778	1235	1235	1237	1223	1225	1228	1237	1240	mid-frequencies (1000-2000 cm-1)	https://doi.org/10.1063/1.3168402
PEA D (m/z = 121)	1456	0.676	1497	1497	1497	1493	1500	1501	1501	1503	mid-frequencies (1000-2000 cm-1)	https://doi.org/10.1063/1.3168402
PEA D (m/z = 121)	1610	0.565	1680	1680	1681	1644	1644	1648	1682	1684	mid-frequencies (1000-2000 cm-1)	https://doi.org/10.1063/1.3168402
PEA D (m/z = 121)	2923	0.377	3058	3058	3057	3017	3016	3016	3044	3047	C–Hethyl	https://doi.org/10.1063/1.3168402
PEA D (m/z = 121)	3046	0.295	3204	3204	3203	3165	3164	3166	3199	3195	C–Hring	https://doi.org/10.1063/1.3168402
PEA D (m/z = 121)	3064	1	3225	3225	3225	3186	3186	3188	3212	3217	C–Hring	https://doi.org/10.1063/1.3168402
PEA D (m/z = 121)	3350	0.564	3540	3540	3523	3498	3497	3483	3547	3534	N–H	https://doi.org/10.1063/1.3168402
PEA D (m/z = 121)	3417	0.286	3625	3625	3608	3577	3577	3562	3632	3618	N–H	https://doi.org/10.1063/1.3168402
PEA-H2O (m/z = 121)	492	0.356	507	507	507	497	502	506	513	508	low-frequencies (<1000 cm-1)	https://doi.org/10.1039/C4RA10493E
PEA-H2O (m/z = 121)	574	0.146	587	587	590	584	589	592	592	593	low-frequencies (<1000 cm-1)	https://doi.org/10.1039/C4RA10493E
PEA-H2O (m/z = 121)	625	0.211	633	633	635	635	636	638	639	640	low-frequencies (<1000 cm-1)	https://doi.org/10.1039/C4RA10493E
PEA-H2O (m/z = 121)	752	0.481	776	776	781	764	765	769	762	769	low-frequencies (<1000 cm-1)	https://doi.org/10.1039/C4RA10493E
PEA-H2O (m/z = 121)	769	0.779	788	788	791	782	789	795	777	781	low-frequencies (<1000 cm-1)	https://doi.org/10.1039/C4RA10493E
PEA-H2O (m/z = 121)	863	0.208	884	884	886	868	875	875	887	888	low-frequencies (<1000 cm-1)	https://doi.org/10.1039/C4RA10493E
PEA-H2O (m/z = 121)	889	0.262	927	927	917	917	921	917	933	918	low-frequencies (<1000 cm-1)	https://doi.org/10.1039/C4RA10493E
PEA-H2O (m/z = 121)	916	0.184	940	939	937	929	933	927	942	938	low-frequencies (<1000 cm-1)	https://doi.org/10.1039/C4RA10493E
PEA-H2O (m/z = 121)	1005	1	1018	1018	1023	1016	1015	1022	1033	1029	mid-frequencies (1000-2000 cm-1)	https://doi.org/10.1039/C4RA10493E
PEA-H2O (m/z = 121)	1035	0.481	1064	1064	1067	1051	1054	1058	1065	1068	mid-frequencies (1000-2000 cm-1)	https://doi.org/10.1039/C4RA10493E
PEA-H2O (m/z = 121)	1077	0.143	1107	1107	1108	1087	1089	1090	1112	1113	mid-frequencies (1000-2000 cm-1)	https://doi.org/10.1039/C4RA10493E
PEA-H2O (m/z = 121)	1143	0.213	1170	1170	1167	1163	1169	1170	1179	1179	mid-frequencies (1000-2000 cm-1)	https://doi.org/10.1039/C4RA10493E
PEA-H2O (m/z = 121)	1159	0.152	1177	1177	1177	1181	1190	1192	1187	1189	mid-frequencies (1000-2000 cm-1)	https://doi.org/10.1039/C4RA10493E
PEA-H2O (m/z = 121)	1186	0.119	1210	1210	1212	1207	1216	1219	1218	1220	mid-frequencies (1000-2000 cm-1)	https://doi.org/10.1039/C4RA10493E
PEA-H2O (m/z = 121)	1198	0.158	1228	1228	1228	1220	1223	1225	1232	1233	mid-frequencies (1000-2000 cm-1)	https://doi.org/10.1039/C4RA10493E
PEA-H2O (m/z = 121)	1211	0.672	1242	1242	1244	1230	1234	1235	1244	1245	mid-frequencies (1000-2000 cm-1)	https://doi.org/10.1039/C4RA10493E
PEA-H2O (m/z = 121)	1327	0.119	1330	1330	1329	1332	1334	1335	1341	1340	mid-frequencies (1000-2000 cm-1)	https://doi.org/10.1039/C4RA10493E
PEA-H2O (m/z = 121)	1336	0.358	1342	1342	1342	1342	1343	1346	1350	1352	mid-frequencies (1000-2000 cm-1)	https://doi.org/10.1039/C4RA10493E
PEA-H2O (m/z = 121)	1345	0.145	1361	1361	1365	1362	1365	1371	1369	1374	mid-frequencies (1000-2000 cm-1)	https://doi.org/10.1039/C4RA10493E
PEA-H2O (m/z = 121)	1351	0.297	1382	1382	1381	1377	1382	1386	1388	1390	mid-frequencies (1000-2000 cm-1)	https://doi.org/10.1039/C4RA10493E
PEA-H2O (m/z = 121)	1387	0.148	1420	1420	1419	1416	1416	1418	1427	1429	mid-frequencies (1000-2000 cm-1)	https://doi.org/10.1039/C4RA10493E
PEA-H2O (m/z = 121)	1454	0.124	1491	1491	1493	1482	1483	1491	1497	1500	mid-frequencies (1000-2000 cm-1)	https://doi.org/10.1039/C4RA10493E
PEA-H2O (m/z = 121)	1475	0.167	1514	1514	1514	1510	1510	1512	1516	1519	mid-frequencies (1000-2000 cm-1)	https://doi.org/10.1039/C4RA10493E
PEA-H2O (m/z = 121)	1592	0.259	1656	1656	1657	1621	1621	1625	1660	1660	mid-frequencies (1000-2000 cm-1)	https://doi.org/10.1039/C4RA10493E
PEA-H2O (m/z = 121)	1613	0.623	1677	1677	1679	1642	1643	1648	1681	1682	mid-frequencies (1000-2000 cm-1)	https://doi.org/10.1039/C4RA10493E
PEA-H2O (m/z = 121)	2875	0.423	3023	3023	3020	2977	2976	2973	3002	3004	C–Hethyl	https://doi.org/10.1039/C4RA10493E
PEA-H2O (m/z = 121)	2938	0.432	3074	3074	3076	3033	3033	3036	3062	3067	C–Hethyl	https://doi.org/10.1039/C4RA10493E
PEA-H2O (m/z = 121)	2964	0.608	3103	3103	3103	3059	3059	3059	3090	3095	C–Hethyl	https://doi.org/10.1039/C4RA10493E
PEA-H2O (m/z = 121)	3054	0.48	3201	3201	3202	3167	3167	3168	3188	3194	C–Hring	https://doi.org/10.1039/C4RA10493E
PEA-H2O (m/z = 121)	3067	0.911	3211	3211	3212	3174	3175	3176	3198	3203	C–Hring	https://doi.org/10.1039/C4RA10493E
PEA-H2O (m/z = 121)	3077	1	3222	3223	3223	3185	3185	3186	3210	3216	C–Hring	https://doi.org/10.1039/C4RA10493E
PEA-H2O (m/z = 121)	3328	0.695	3519	3520	3513	3450	3426	3445	3526	3529	N–H for M06-2X and ωB97X-D, O–H for B3LYP	https://doi.org/10.1039/C4RA10493E
PEA-H2O (m/z = 121)	3351	0.601	3544	3546	3532	3485	3486	3487	3538	3547	O–H for M06-2X and ωB97X-D, N–H for B3LYP	https://doi.org/10.1039/C4RA10493E
PEA-H2O (m/z = 121)	3401	0.558	3608	3607	3601	3561	3564	3565	3617	3617	N–H	https://doi.org/10.1039/C4RA10493E
PEA-H2O (m/z = 121)	3717	0.624	3957	3957	3936	3886	3887	3865	3970	3948	O–H	https://doi.org/10.1039/C4RA10493E
PEA-H2O (m/z = 48)	493	0.458	507	507	507	497	502	506	504	508	low-frequencies (<1000 cm-1)	https://doi.org/10.1039/C4RA10493E
PEA-H2O (m/z = 48)	574	0.283	587	587	590	584	589	592	592	593	low-frequencies (<1000 cm-1)	https://doi.org/10.1039/C4RA10493E
PEA-H2O (m/z = 48)	623	0.276	633	633	635	635	636	638	639	640	low-frequencies (<1000 cm-1)	https://doi.org/10.1039/C4RA10493E
PEA-H2O (m/z = 48)	753	0.529	776	776	781	764	765	769	762	769	low-frequencies (<1000 cm-1)	https://doi.org/10.1039/C4RA10493E
PEA-H2O (m/z = 48)	769	0.757	788	788	791	782	789	795	777	781	low-frequencies (<1000 cm-1)	https://doi.org/10.1039/C4RA10493E
PEA-H2O (m/z = 48)	861	0.2	884	884	886	868	875	875	887	888	low-frequencies (<1000 cm-1)	https://doi.org/10.1039/C4RA10493E
PEA-H2O (m/z = 48)	888	0.297	927	927	917	917	921	917	933	918	low-frequencies (<1000 cm-1)	https://doi.org/10.1039/C4RA10493E
PEA-H2O (m/z = 48)	919	0.259	940	939	937	929	933	927	965	938	low-frequencies (<1000 cm-1)	https://doi.org/10.1039/C4RA10493E
PEA-H2O (m/z = 48)	1005	1	1018	1018	1023	1016	1015	1022	1024	1029	mid-frequencies (1000-2000 cm-1)	https://doi.org/10.1039/C4RA10493E
PEA-H2O (m/z = 48)	1035	0.549	1064	1064	1067	1051	1054	1058	1065	1068	mid-frequencies (1000-2000 cm-1)	https://doi.org/10.1039/C4RA10493E
PEA-H2O (m/z = 48)	1076	0.217	1107	1107	1108	1087	1089	1090	1112	1113	mid-frequencies (1000-2000 cm-1)	https://doi.org/10.1039/C4RA10493E
PEA-H2O (m/z = 48)	1143	0.272	1170	1170	1167	1163	1169	1170	1179	1179	mid-frequencies (1000-2000 cm-1)	https://doi.org/10.1039/C4RA10493E
PEA-H2O (m/z = 48)	1156	0.241	1177	1177	1177	1181	1190	1192	1187	1189	mid-frequencies (1000-2000 cm-1)	https://doi.org/10.1039/C4RA10493E
PEA-H2O (m/z = 48)	1198	0.164	1228	1228	1228	1220	1223	1225	1232	1233	mid-frequencies (1000-2000 cm-1)	https://doi.org/10.1039/C4RA10493E
PEA-H2O (m/z = 48)	1211	0.52	1242	1242	1244	1230	1234	1235	1244	1245	mid-frequencies (1000-2000 cm-1)	https://doi.org/10.1039/C4RA10493E
PEA-H2O (m/z = 48)	1352	0.245	1382	1382	1381	1377	1382	1386	1388	1390	mid-frequencies (1000-2000 cm-1)	https://doi.org/10.1039/C4RA10493E
PEA-H2O (m/z = 48)	1594	0.273	1656	1656	1657	1621	1621	1625	1660	1660	mid-frequencies (1000-2000 cm-1)	https://doi.org/10.1039/C4RA10493E
PEA-H2O (m/z = 48)	1613	0.385	1677	1677	1679	1642	1643	1648	1681	1682	mid-frequencies (1000-2000 cm-1)	https://doi.org/10.1039/C4RA10493E
PEA-H2O (m/z = 48)	2868	0.621	3023	3023	3020	2977	2976	2973	3002	3004	C–Hethyl	https://doi.org/10.1039/C4RA10493E
PEA-H2O (m/z = 48)	2938	0.483	3074	3074	3076	3033	3033	3036	3062	3067	C–Hethyl	https://doi.org/10.1039/C4RA10493E
PEA-H2O (m/z = 48)	2965	0.72	3103	3103	3103	3059	3059	3059	3090	3095	C–Hethyl	https://doi.org/10.1039/C4RA10493E
PEA-H2O (m/z = 48)	3054	0.428	3201	3201	3202	3167	3167	3168	3188	3194	C–Hring	https://doi.org/10.1039/C4RA10493E
PEA-H2O (m/z = 48)	3067	0.97	3211	3211	3212	3174	3175	3176	3198	3203	C–Hring	https://doi.org/10.1039/C4RA10493E
PEA-H2O (m/z = 48)	3077	1	3222	3223	3223	3185	3185	3186	3210	3216	C–Hring	https://doi.org/10.1039/C4RA10493E
PEA-H2O (m/z = 48)	3329	0.704	3519	3520	3513	3450	3426	3445	3526	3529	N–H for M06-2X and ωB97X-D, O–H for B3LYP	https://doi.org/10.1039/C4RA10493E
PEA-H2O (m/z = 48)	3350	0.688	3544	3546	3532	3485	3486	3487	3538	3547	O–H for M06-2X and ωB97X-D, N–H for B3LYP	https://doi.org/10.1039/C4RA10493E
PEA-H2O (m/z = 48)	3401	0.464	3608	3607	3601	3561	3564	3565	3617	3617	N–H	https://doi.org/10.1039/C4RA10493E
PEA-H2O (m/z = 48)	3716	0.41	3957	3957	3936	3886	3887	3865	3970	3948	O–H	https://doi.org/10.1039/C4RA10493E
PEAL A (IGSR in PEAL C, m/z = 122)	2877	0.5	3030	3030	3027	2989	2982	2978	3008	3006	C–Hethyl	https://doi.org/10.1039/C0CP02334E
PEAL A (IGSR in PEAL C, m/z = 122)	2931	0.522	3070	3070	3071	3026	3026	3028	3054	3060	C–Hethyl	https://doi.org/10.1039/C0CP02334E
PEAL A (IGSR in PEAL C, m/z = 122)	2971	0.954	3126	3126	3123	3083	3081	3075	3112	3112	C–Hethyl	https://doi.org/10.1039/C0CP02334E
PEAL A (IGSR in PEAL C, m/z = 122)	3626	0.869	3867	3867	3857	3808	3803	3792	3885	3873	O–H	https://doi.org/10.1039/C0CP02334E
PEAL A (IGSR in PEAL-H2O C*, m/z = 122)	2972	0.312	3126	3126	3123	3083	3081	3075	3112	3112	C–Hethyl	https://doi.org/10.1021/jacs.3c04762
PEAL A (IGSR in PEAL-H2O C*, m/z = 122)	3627	0.323	3867	3867	3857	3808	3803	3792	3885	3873	O–H	https://doi.org/10.1021/jacs.3c04762
PEAL A (IGSR in PEAL-H2O F, m/z = 122)	1007	0.28	1019	1019	1023	1017	1016	1022	1025	1031	mid-frequencies (1000-2000 cm-1)	https://doi.org/10.1021/jacs.3c04762
PEAL A (IGSR in PEAL-H2O F, m/z = 122)	1059	0.226	1062	1062	1066	1050	1052	1056	1063	1067	mid-frequencies (1000-2000 cm-1)	https://doi.org/10.1021/jacs.3c04762
PEAL A (IGSR in PEAL-H2O F, m/z = 122)	1207	0.252	1235	1235	1238	1224	1226	1230	1236	1239	mid-frequencies (1000-2000 cm-1)	https://doi.org/10.1021/jacs.3c04762
PEAL A (IGSR in PEAL-H2O F, m/z = 122)	1328	0.304	1362	1362	1364	1352	1352	1354	1361	1365	mid-frequencies (1000-2000 cm-1)	https://doi.org/10.1021/jacs.3c04762
PEAL A (IGSR in PEAL-H2O F, m/z = 122)	1613	0.506	1678	1678	1680	1643	1643	1647	1681	1683	mid-frequencies (1000-2000 cm-1)	https://doi.org/10.1021/jacs.3c04762
PEAL A (IGSR in PEAL-H2O F, m/z = 122)	2878	0.479	3030	3030	3027	2989	2982	2978	3008	3006	C–Hethyl	https://doi.org/10.1021/jacs.3c04762
PEAL A (IGSR in PEAL-H2O F, m/z = 122)	2929	0.286	3070	3070	3071	3026	3026	3028	3054	3060	C–Hethyl	https://doi.org/10.1021/jacs.3c04762
PEAL A (IGSR in PEAL-H2O F, m/z = 122)	2956	0.197	3120	3120	3116	3072	3073	3069	3106	3106	C–Hethyl	https://doi.org/10.1021/jacs.3c04762
PEAL A (IGSR in PEAL-H2O F, m/z = 122)	2971	0.442	3126	3126	3123	3083	3081	3075	3112	3112	C–Hethyl	https://doi.org/10.1021/jacs.3c04762
PEAL A (IGSR in PEAL-H2O F, m/z = 122)	3627	0.767	3867	3867	3857	3808	3803	3792	3885	3873	O–H	https://doi.org/10.1021/jacs.3c04762
PEAL A (m/z = 122)	752	0.358	774	774	782	762	765	771	774	780	low-frequencies (<1000 cm-1)	https://doi.org/10.1039/C0CP02334E
PEAL A (m/z = 122)	767	0.746	784	784	788	776	778	783	786	789	low-frequencies (<1000 cm-1)	https://doi.org/10.1039/C0CP02334E
PEAL A (m/z = 122)	1005	0.149	1019	1019	1023	1017	1016	1022	1025	1031	mid-frequencies (1000-2000 cm-1)	https://doi.org/10.1039/C0CP02334E
PEAL A (m/z = 122)	1033	0.433	1046	1046	1049	1035	1041	1045	1048	1053	mid-frequencies (1000-2000 cm-1)	https://doi.org/10.1039/C0CP02334E
PEAL A (m/z = 122)	1059	0.217	1062	1062	1066	1050	1052	1056	1063	1067	mid-frequencies (1000-2000 cm-1)	https://doi.org/10.1039/C0CP02334E
PEAL A (m/z = 122)	1174	0.229	1200	1200	1201	1188	1189	1191	1205	1208	mid-frequencies (1000-2000 cm-1)	https://doi.org/10.1039/C0CP02334E
PEAL A (m/z = 122)	1183	0.149	1205	1205	1207	1203	1194	1196	1213	1216	mid-frequencies (1000-2000 cm-1)	https://doi.org/10.1039/C0CP02334E
PEAL A (m/z = 122)	1201	0.445	1227	1227	1227	1220	1220	1222	1232	1233	mid-frequencies (1000-2000 cm-1)	https://doi.org/10.1039/C0CP02334E
PEAL A (m/z = 122)	1207	1	1235	1235	1238	1224	1226	1230	1236	1239	mid-frequencies (1000-2000 cm-1)	https://doi.org/10.1039/C0CP02334E
PEAL A (m/z = 122)	1328	0.226	1362	1362	1364	1352	1352	1354	1361	1365	mid-frequencies (1000-2000 cm-1)	https://doi.org/10.1039/C0CP02334E
PEAL A (m/z = 122)	1369	0.095	1387	1387	1390	1378	1379	1387	1390	1397	mid-frequencies (1000-2000 cm-1)	https://doi.org/10.1039/C0CP02334E
PEAL A (m/z = 122)	1387	0.153	1422	1422	1422	1413	1414	1416	1425	1428	mid-frequencies (1000-2000 cm-1)	https://doi.org/10.1039/C0CP02334E
PEAL A (m/z = 122)	1444	0.153	1483	1483	1484	1484	1487	1487	1486	1490	mid-frequencies (1000-2000 cm-1)	https://doi.org/10.1039/C0CP02334E
PEAL A (m/z = 122)	1471	0.239	1513	1513	1516	1505	1505	1509	1512	1517	mid-frequencies (1000-2000 cm-1)	https://doi.org/10.1039/C0CP02334E
PEAL A (m/z = 122)	1590	0.2	1656	1656	1657	1621	1621	1624	1658	1659	mid-frequencies (1000-2000 cm-1)	https://doi.org/10.1039/C0CP02334E
PEAL A (m/z = 122)	1612	0.547	1678	1678	1680	1643	1643	1647	1681	1683	mid-frequencies (1000-2000 cm-1)	https://doi.org/10.1039/C0CP02334E
PEAL A (m/z = 122)	2878	0.535	3030	3030	3027	2989	2982	2978	3008	3006	C–Hethyl	https://doi.org/10.1039/C0CP02334E
PEAL A (m/z = 122)	2932	0.531	3070	3070	3071	3026	3026	3028	3054	3060	C–Hethyl	https://doi.org/10.1039/C0CP02334E
PEAL A (m/z = 122)	2958	0.266	3120	3120	3116	3072	3073	3069	3106	3106	C–Hethyl	https://doi.org/10.1039/C0CP02334E
PEAL A (m/z = 122)	2971	0.792	3126	3126	3123	3083	3081	3075	3112	3112	C–Hethyl	https://doi.org/10.1039/C0CP02334E
PEAL A (m/z = 122)	3037	0.134	3187	3187	3187	3152	3151	3153	3175	3180	C–Hring	https://doi.org/10.1039/C0CP02334E
PEAL A (m/z = 122)	3042	0.215	3191	3191	3190	3158	3157	3159	3181	3185	C–Hring	https://doi.org/10.1039/C0CP02334E
PEAL A (m/z = 122)	3050	0.393	3205	3205	3205	3168	3167	3169	3192	3197	C–Hring	https://doi.org/10.1039/C0CP02334E
PEAL A (m/z = 122)	3066	1	3214	3214	3213	3176	3176	3177	3201	3206	C–Hring	https://doi.org/10.1039/C0CP02334E
PEAL A (m/z = 122)	3077	0.999	3226	3226	3227	3188	3188	3189	3214	3219	C–Hring	https://doi.org/10.1039/C0CP02334E
PEAL A (m/z = 122)	3627	0.56	3867	3867	3857	3808	3803	3792	3885	3873	O–H	https://doi.org/10.1039/C0CP02334E
PEAL C (ILSR in PEAL-H2O C*, m/z = 122)	755	0.354	770	770	780	762	763	771	774	781	low-frequencies (<1000 cm-1)	https://doi.org/10.1021/jacs.3c04762
PEAL C (ILSR in PEAL-H2O C*, m/z = 122)	825	0.268	844	844	847	834	835	839	847	848	low-frequencies (<1000 cm-1)	https://doi.org/10.1021/jacs.3c04762
PEAL C (ILSR in PEAL-H2O C*, m/z = 122)	1011	0.432	1019	1019	1024	1018	1017	1023	1026	1029	mid-frequencies (1000-2000 cm-1)	https://doi.org/10.1021/jacs.3c04762
PEAL C (ILSR in PEAL-H2O C*, m/z = 122)	1046	0.239	1062	1062	1065	1050	1051	1056	1063	1066	mid-frequencies (1000-2000 cm-1)	https://doi.org/10.1021/jacs.3c04762
PEAL C (ILSR in PEAL-H2O C*, m/z = 122)	2954	0.656	3078	3078	3077	3039	3040	3039	3064	3069	C–Hethyl	https://doi.org/10.1021/jacs.3c04762
PEAL C (ILSR in PEAL-H2O C*, m/z = 122)	3679	0.225	3915	3915	3900	3844	3843	3828	3934	3920	O–H	https://doi.org/10.1021/jacs.3c04762
PEAL C (m/z = 122)	755	0.242	770	770	780	762	763	771	774	781	low-frequencies (<1000 cm-1)	https://doi.org/10.1039/C0CP02334E
PEAL C (m/z = 122)	825	0.586	844	844	847	834	835	839	847	848	low-frequencies (<1000 cm-1)	https://doi.org/10.1039/C0CP02334E
PEAL C (m/z = 122)	1011	1	1019	1019	1024	1018	1017	1023	1026	1029	mid-frequencies (1000-2000 cm-1)	https://doi.org/10.1039/C0CP02334E
PEAL C (m/z = 122)	1024	0.44	1031	1031	1034	1047	1047	1053	1031	1033	mid-frequencies (1000-2000 cm-1)	https://doi.org/10.1039/C0CP02334E
PEAL C (m/z = 122)	1046	0.448	1062	1062	1065	1050	1051	1056	1063	1066	mid-frequencies (1000-2000 cm-1)	https://doi.org/10.1039/C0CP02334E
PEAL C (m/z = 122)	1181	0.296	1203	1203	1205	1181	1190	1193	1212	1216	mid-frequencies (1000-2000 cm-1)	https://doi.org/10.1039/C0CP02334E
PEAL C (m/z = 122)	1208	0.686	1232	1232	1233	1222	1224	1227	1236	1238	mid-frequencies (1000-2000 cm-1)	https://doi.org/10.1039/C0CP02334E
PEAL C (m/z = 122)	1312	0.324	1341	1341	1339	1340	1338	1340	1348	1349	mid-frequencies (1000-2000 cm-1)	https://doi.org/10.1039/C0CP02334E
PEAL C (m/z = 122)	1458	0.313	1500	1500	1500	1496	1502	1505	1504	1507	mid-frequencies (1000-2000 cm-1)	https://doi.org/10.1039/C0CP02334E
PEAL C (m/z = 122)	1601	0.251	1658	1658	1659	1622	1622	1626	1659	1661	mid-frequencies (1000-2000 cm-1)	https://doi.org/10.1039/C0CP02334E
PEAL C (m/z = 122)	1614	0.352	1680	1680	1682	1644	1644	1649	1683	1684	mid-frequencies (1000-2000 cm-1)	https://doi.org/10.1039/C0CP02334E
PEAL C (m/z = 122)	2883	1	3022	3022	3017	2984	2977	2972	3000	3000	C–Hethyl	https://doi.org/10.1039/C0CP02334E
PEAL C (m/z = 122)	2954	0.631	3078	3078	3077	3039	3040	3039	3064	3069	C–Hethyl	https://doi.org/10.1039/C0CP02334E
PEAL C (m/z = 122)	3045	0.302	3189	3189	3188	3153	3152	3154	3190	3181	C–Hring	https://doi.org/10.1039/C0CP02334E
PEAL C (m/z = 122)	3064	0.976	3205	3205	3205	3166	3165	3167	3200	3195	C–Hring	https://doi.org/10.1039/C0CP02334E
PEAL C (m/z = 122)	3075	0.862	3226	3226	3226	3187	3186	3189	3212	3218	C–Hring	https://doi.org/10.1039/C0CP02334E
PEAL C (m/z = 122)	3679	0.839	3915	3915	3900	3844	3843	3828	3934	3920	O–H	https://doi.org/10.1039/C0CP02334E
PEAL-(H2O)2 C* (m/z = 140)	751	0.1908	773	773	783	762	764	771	772	779	low-frequencies (<1000 cm-1)	https://doi.org/10.1021/jacs.3c04762
PEAL-(H2O)2 C* (m/z = 140)	770	0.7214	788	788	792	780	782	785	790	792	low-frequencies (<1000 cm-1)	https://doi.org/10.1021/jacs.3c04762
PEAL-(H2O)2 C* (m/z = 140)	859	0.1794	890	890	899	890	901	932	882	886	low-frequencies (<1000 cm-1)	https://doi.org/10.1021/jacs.3c04762
PEAL-(H2O)2 C* (m/z = 140)	959	0.2099	979	979	982	971	973	977	985	987	low-frequencies (<1000 cm-1)	https://doi.org/10.1021/jacs.3c04762
PEAL-(H2O)2 C* (m/z = 140)	1004	1	1019	1019	1023	1017	1017	1022	1026	1030	mid-frequencies (1000-2000 cm-1)	https://doi.org/10.1021/jacs.3c04762
PEAL-(H2O)2 C* (m/z = 140)	1029	0.2405	1053	1053	1055	1041	1043	1047	1054	1056	mid-frequencies (1000-2000 cm-1)	https://doi.org/10.1021/jacs.3c04762
PEAL-(H2O)2 C* (m/z = 140)	1033	0.4752	1061	1061	1064	1050	1052	1056	1063	1066	mid-frequencies (1000-2000 cm-1)	https://doi.org/10.1021/jacs.3c04762
PEAL-(H2O)2 C* (m/z = 140)	1159	0.1221	1176	1176	1177	1181	1190	1193	1187	1189	mid-frequencies (1000-2000 cm-1)	https://doi.org/10.1021/jacs.3c04762
PEAL-(H2O)2 C* (m/z = 140)	1181	0.2519	1207	1207	1207	1205	1206	1208	1217	1216	mid-frequencies (1000-2000 cm-1)	https://doi.org/10.1021/jacs.3c04762
PEAL-(H2O)2 C* (m/z = 140)	1202	0.3034	1235	1235	1238	1220	1221	1224	1236	1239	mid-frequencies (1000-2000 cm-1)	https://doi.org/10.1021/jacs.3c04762
PEAL-(H2O)2 C* (m/z = 140)	1241	0.1947	1278	1278	1278	1269	1272	1274	1285	1287	mid-frequencies (1000-2000 cm-1)	https://doi.org/10.1021/jacs.3c04762
PEAL-(H2O)2 C* (m/z = 140)	1316	0.1718	1344	1344	1348	1345	1349	1356	1357	1363	mid-frequencies (1000-2000 cm-1)	https://doi.org/10.1021/jacs.3c04762
PEAL-(H2O)2 C* (m/z = 140)	1341	0.2443	1374	1374	1373	1371	1374	1378	1383	1385	mid-frequencies (1000-2000 cm-1)	https://doi.org/10.1021/jacs.3c04762
PEAL-(H2O)2 C* (m/z = 140)	1591	0.166	1655	1655	1657	1621	1620	1624	1671	1664	mid-frequencies (1000-2000 cm-1)	https://doi.org/10.1021/jacs.3c04762
PEAL-(H2O)2 C* (m/z = 140)	1613	0.292	1676	1676	1678	1643	1643	1647	1681	1683	mid-frequencies (1000-2000 cm-1)	https://doi.org/10.1021/jacs.3c04762
PEAL-(H2O)2 C* (m/z = 140)	2889	0.3049	3031	3031	3029	2988	2986	2983	3011	3012	C–Hethyl	https://doi.org/10.1021/jacs.3c04762
PEAL-(H2O)2 C* (m/z = 140)	2926	0.4013	3067	3067	3064	3019	3019	3016	3048	3047	C–Hethyl	https://doi.org/10.1021/jacs.3c04762
PEAL-(H2O)2 C* (m/z = 140)	2933	0.565	3079	3079	3078	3033	3032	3032	3061	3065	C–Hethyl	https://doi.org/10.1021/jacs.3c04762
PEAL-(H2O)2 C* (m/z = 140)	2969	0.2242	3124	3124	3122	3074	3075	3075	3109	3112	C–Hethyl	https://doi.org/10.1021/jacs.3c04762
PEAL-(H2O)2 C* (m/z = 140)	3042	0.2489	3187	3187	3186	3151	3152	3154	3186	3181	C–Hring	https://doi.org/10.1021/jacs.3c04762
PEAL-(H2O)2 C* (m/z = 140)	3053	0.3632	3199	3199	3198	3169	3169	3172	3194	3199	C–Hring	https://doi.org/10.1021/jacs.3c04762
PEAL-(H2O)2 C* (m/z = 140)	3066	0.9417	3208	3208	3207	3177	3178	3180	3203	3209	C–Hring	https://doi.org/10.1021/jacs.3c04762
PEAL-(H2O)2 C* (m/z = 140)	3076	1	3227	3227	3227	3187	3189	3192	3214	3221	C–Hring	https://doi.org/10.1021/jacs.3c04762
PEAL-(H2O)2 C* (m/z = 140)	3452	0.6996	3661	3661	3626	3552	3537	3499	3620	3592	O–H	https://doi.org/10.1021/jacs.3c04762
PEAL-(H2O)2 C* (m/z = 140)	3475	0.1951	3737	3738	3696	3624	3622	3578	3702	3663	O–H	https://doi.org/10.1021/jacs.3c04762
PEAL-(H2O)2 C* (m/z = 140)	3684	0.2354	3907	3907	3889	3877	3851	3834	3923	3908	O–H	https://doi.org/10.1021/jacs.3c04762
PEAL-(H2O)2 C* (m/z = 140)	3723	0.5807	3964	3964	3939	3888	3891	3866	3971	3949	O–H	https://doi.org/10.1021/jacs.3c04762
PEAL-(H2O)2 G (m/z = 140)	750	0.1639	769	769	779	761	763	770	770	777	low-frequencies (<1000 cm-1)	https://doi.org/10.1021/jacs.3c04762
PEAL-(H2O)2 G (m/z = 140)	769	0.3727	783	783	786	775	777	781	785	787	low-frequencies (<1000 cm-1)	https://doi.org/10.1021/jacs.3c04762
PEAL-(H2O)2 G (m/z = 140)	857	0.17	881	880	884	865	893	913	882	885	low-frequencies (<1000 cm-1)	https://doi.org/10.1021/jacs.3c04762
PEAL-(H2O)2 G (m/z = 140)	937	0.2675	978	978	982	966	968	972	982	985	low-frequencies (<1000 cm-1)	https://doi.org/10.1021/jacs.3c04762
PEAL-(H2O)2 G (m/z = 140)	1004	1	1019	1019	1024	1017	1017	1023	1025	1030	mid-frequencies (1000-2000 cm-1)	https://doi.org/10.1021/jacs.3c04762
PEAL-(H2O)2 G (m/z = 140)	1026	0.1615	1049	1049	1050	1038	1042	1046	1051	1054	mid-frequencies (1000-2000 cm-1)	https://doi.org/10.1021/jacs.3c04762
PEAL-(H2O)2 G (m/z = 140)	1032	0.366	1061	1061	1064	1050	1052	1056	1062	1066	mid-frequencies (1000-2000 cm-1)	https://doi.org/10.1021/jacs.3c04762
PEAL-(H2O)2 G (m/z = 140)	1208	0.216	1235	1235	1238	1222	1225	1227	1238	1240	mid-frequencies (1000-2000 cm-1)	https://doi.org/10.1021/jacs.3c04762
PEAL-(H2O)2 G (m/z = 140)	1233	0.1615	1268	1268	1266	1261	1261	1263	1274	1274	mid-frequencies (1000-2000 cm-1)	https://doi.org/10.1021/jacs.3c04762
PEAL-(H2O)2 G (m/z = 140)	1329	0.1201	1353	1353	1356	1354	1356	1360	1362	1367	mid-frequencies (1000-2000 cm-1)	https://doi.org/10.1021/jacs.3c04762
PEAL-(H2O)2 G (m/z = 140)	1347	0.1875	1377	1377	1376	1371	1376	1381	1384	1387	mid-frequencies (1000-2000 cm-1)	https://doi.org/10.1021/jacs.3c04762
PEAL-(H2O)2 G (m/z = 140)	1591	0.1101	1654	1654	1655	1621	1620	1624	1657	1658	mid-frequencies (1000-2000 cm-1)	https://doi.org/10.1021/jacs.3c04762
PEAL-(H2O)2 G (m/z = 140)	1609	0.1865	1676	1676	1677	1645	1644	1647	1681	1682	mid-frequencies (1000-2000 cm-1)	https://doi.org/10.1021/jacs.3c04762
PEAL-(H2O)2 G (m/z = 140)	2913	0.3164	3048	3048	3044	3010	3006	3002	3030	3029	C–Hethyl	https://doi.org/10.1021/jacs.3c04762
PEAL-(H2O)2 G (m/z = 140)	2923	0.8014	3061	3061	3063	3019	3018	3019	3046	3051	C–Hethyl	https://doi.org/10.1021/jacs.3c04762
PEAL-(H2O)2 G (m/z = 140)	2951	0.2959	3109	3109	3106	3065	3064	3060	3096	3095	C–Hethyl	https://doi.org/10.1021/jacs.3c04762
PEAL-(H2O)2 G (m/z = 140)	2963	0.9463	3118	3118	3115	3075	3076	3072	3106	3106	C–Hethyl	https://doi.org/10.1021/jacs.3c04762
PEAL-(H2O)2 G (m/z = 140)	3042	0.3113	3187	3187	3187	3151	3151	3153	3188	3180	C–Hring	https://doi.org/10.1021/jacs.3c04762
PEAL-(H2O)2 G (m/z = 140)	3053	0.4408	3202	3202	3202	3160	3163	3165	3197	3194	C–Hring	https://doi.org/10.1021/jacs.3c04762
PEAL-(H2O)2 G (m/z = 140)	3067	0.8817	3211	3210	3211	3177	3173	3176	3206	3203	C–Hring	https://doi.org/10.1021/jacs.3c04762
PEAL-(H2O)2 G (m/z = 140)	3077	1	3227	3227	3228	3188	3190	3194	3215	3221	C–Hring	https://doi.org/10.1021/jacs.3c04762
PEAL-(H2O)2 G (m/z = 140)	3403	0.5581	3610	3611	3564	3538	3508	3475	3593	3567	O–H	https://doi.org/10.1021/jacs.3c04762
PEAL-(H2O)2 G (m/z = 140)	3471	0.311	3678	3678	3660	3588	3559	3543	3647	3637	O–H	https://doi.org/10.1021/jacs.3c04762
PEAL-(H2O)2 G (m/z = 140)	3547	0.3624	3757	3757	3732	3646	3666	3631	3732	3707	O–H	https://doi.org/10.1021/jacs.3c04762
PEAL-(H2O)2 G (m/z = 140)	3661	0.3288	3898	3898	3876	3854	3843	3827	3917	3897	O–H	https://doi.org/10.1021/jacs.3c04762
PEAL-(H2O)2 G (m/z = 140)	3715	0.7864	3949	3949	3930	3886	3883	3862	3964	3945	O–H	https://doi.org/10.1021/jacs.3c04762
PEAL-H2O C* (ILSR in PEAL-(H2O)2 C*, m/z = 140)	1208	0.541	1237	1237	1239	1222	1224	1227	1238	1241	mid-frequencies (1000-2000 cm-1)	https://doi.org/10.1021/jacs.3c04762
PEAL-H2O C* (ILSR in PEAL-(H2O)2 C*, m/z = 140)	1227	0.266	1257	1257	1257	1252	1253	1255	1266	1267	mid-frequencies (1000-2000 cm-1)	https://doi.org/10.1021/jacs.3c04762
PEAL-H2O C* (ILSR in PEAL-(H2O)2 C*, m/z = 140)	1328	0.387	1362	1362	1362	1350	1351	1352	1360	1363	mid-frequencies (1000-2000 cm-1)	https://doi.org/10.1021/jacs.3c04762
PEAL-H2O C* (ILSR in PEAL-(H2O)2 C*, m/z = 140)	1608	0.404	1673	1673	1674	1640	1641	1644	1678	1680	mid-frequencies (1000-2000 cm-1)	https://doi.org/10.1021/jacs.3c04762
PEAL-H2O C* (ILSR in PEAL-(H2O)2 C*, m/z = 140)	2880	0.269	3035	3035	3026	2992	2985	2976	3002	3003	C–Hethyl	https://doi.org/10.1021/jacs.3c04762
PEAL-H2O C* (ILSR in PEAL-(H2O)2 C*, m/z = 140)	2956	0.591	3103	3103	3098	3057	3055	3048	3086	3082	C–Hethyl	https://doi.org/10.1021/jacs.3c04762
PEAL-H2O C* (ILSR in PEAL-(H2O)2 C*, m/z = 140)	3550	0.364	3778	3778	3731	3675	3670	3638	3737	3722	O–H	https://doi.org/10.1021/jacs.3c04762
PEAL-H2O C* (ILSR in PEAL-(H2O)2 C*, m/z = 140)	3607	0.322	3845	3844	3822	3779	3787	3777	3859	3842	O–H	https://doi.org/10.1021/jacs.3c04762
PEAL-H2O C* (ILSR in PEAL-(H2O)2 C*, m/z = 140)	3727	0.349	3963	3963	3932	3897	3899	3858	3956	3939	O–H	https://doi.org/10.1021/jacs.3c04762
PEAL-H2O C* (m/z = 122)	759	0.2884	777	777	786	763	767	774	774	783	low-frequencies (<1000 cm-1)	https://doi.org/10.1021/jacs.3c04762
PEAL-H2O C* (m/z = 122)	769	0.5445	786	786	790	777	780	783	788	791	low-frequencies (<1000 cm-1)	https://doi.org/10.1021/jacs.3c04762
PEAL-H2O C* (m/z = 122)	1005	1	1020	1020	1023	1017	1017	1022	1025	1029	mid-frequencies (1000-2000 cm-1)	https://doi.org/10.1021/jacs.3c04762
PEAL-H2O C* (m/z = 122)	1024	0.2845	1046	1046	1048	1036	1040	1043	1047	1051	mid-frequencies (1000-2000 cm-1)	https://doi.org/10.1021/jacs.3c04762
PEAL-H2O C* (m/z = 122)	1033	0.5696	1060	1060	1063	1049	1050	1055	1062	1066	mid-frequencies (1000-2000 cm-1)	https://doi.org/10.1021/jacs.3c04762
PEAL-H2O C* (m/z = 122)	1209	0.4244	1237	1237	1239	1222	1224	1227	1238	1241	mid-frequencies (1000-2000 cm-1)	https://doi.org/10.1021/jacs.3c04762
PEAL-H2O C* (m/z = 122)	1228	0.2662	1257	1257	1257	1252	1253	1255	1266	1267	mid-frequencies (1000-2000 cm-1)	https://doi.org/10.1021/jacs.3c04762
PEAL-H2O C* (m/z = 122)	1328	0.257	1362	1362	1362	1350	1351	1352	1360	1363	mid-frequencies (1000-2000 cm-1)	https://doi.org/10.1021/jacs.3c04762
PEAL-H2O C* (m/z = 122)	1607	0.4142	1673	1673	1674	1640	1641	1644	1678	1680	mid-frequencies (1000-2000 cm-1)	https://doi.org/10.1021/jacs.3c04762
PEAL-H2O C* (m/z = 122)	2881	0.4237	3035	3035	3026	2992	2985	2976	3002	3003	C–Hethyl	https://doi.org/10.1021/jacs.3c04762
PEAL-H2O C* (m/z = 122)	2927	0.4768	3068	3068	3068	3021	3021	3024	3050	3056	C–Hethyl	https://doi.org/10.1021/jacs.3c04762
PEAL-H2O C* (m/z = 122)	2957	0.6493	3103	3103	3098	3057	3055	3048	3086	3082	C–Hethyl	https://doi.org/10.1021/jacs.3c04762
PEAL-H2O C* (m/z = 122)	3041	0.2144	3190	3190	3188	3154	3154	3153	3184	3180	C–Hring	https://doi.org/10.1021/jacs.3c04762
PEAL-H2O C* (m/z = 122)	3052	0.2628	3200	3199	3198	3159	3161	3161	3195	3189	C–Hring	https://doi.org/10.1021/jacs.3c04762
PEAL-H2O C* (m/z = 122)	3065	0.5596	3208	3208	3209	3171	3171	3173	3202	3201	C–Hring	https://doi.org/10.1021/jacs.3c04762
PEAL-H2O C* (m/z = 122)	3075	1	3225	3225	3226	3187	3188	3191	3213	3220	C–Hring	https://doi.org/10.1021/jacs.3c04762
PEAL-H2O C* (m/z = 122)	3551	0.488	3778	3778	3731	3675	3670	3638	3737	3722	O–H	https://doi.org/10.1021/jacs.3c04762
PEAL-H2O C* (m/z = 122)	3607	0.3526	3845	3844	3822	3779	3787	3777	3859	3842	O–H	https://doi.org/10.1021/jacs.3c04762
PEAL-H2O C* (m/z = 122)	3727	0.2387	3963	3963	3932	3897	3899	3858	3956	3939	O–H	https://doi.org/10.1021/jacs.3c04762
PEAL-H2O F (m/z = 122)	755	0.2776	777	777	783	765	768	773	778	782	low-frequencies (<1000 cm-1)	https://doi.org/10.1021/jacs.3c04762
PEAL-H2O F (m/z = 122)	768	0.6144	785	785	788	777	780	783	788	791	low-frequencies (<1000 cm-1)	https://doi.org/10.1021/jacs.3c04762
PEAL-H2O F (m/z = 122)	1003	1	1018	1018	1023	1016	1016	1021	1031	1029	mid-frequencies (1000-2000 cm-1)	https://doi.org/10.1021/jacs.3c04762
PEAL-H2O F (m/z = 122)	1024	0.2284	1047	1047	1051	1034	1039	1043	1049	1054	mid-frequencies (1000-2000 cm-1)	https://doi.org/10.1021/jacs.3c04762
PEAL-H2O F (m/z = 122)	1034	0.6121	1063	1063	1067	1052	1053	1058	1064	1068	mid-frequencies (1000-2000 cm-1)	https://doi.org/10.1021/jacs.3c04762
PEAL-H2O F (m/z = 122)	1184	0.1973	1210	1210	1212	1190	1195	1198	1218	1221	mid-frequencies (1000-2000 cm-1)	https://doi.org/10.1021/jacs.3c04762
PEAL-H2O F (m/z = 122)	1211	0.5739	1241	1241	1242	1228	1230	1232	1243	1243	mid-frequencies (1000-2000 cm-1)	https://doi.org/10.1021/jacs.3c04762
PEAL-H2O F (m/z = 122)	1610	0.112	1655	1655	1657	1621	1621	1624	1657	1659	mid-frequencies (1000-2000 cm-1)	https://doi.org/10.1021/jacs.3c04762
PEAL-H2O F (m/z = 122)	1629	0.1613	1678	1678	1679	1643	1644	1647	1681	1683	mid-frequencies (1000-2000 cm-1)	https://doi.org/10.1021/jacs.3c04762
PEAL-H2O F (m/z = 122)	2889	0.4721	3051	3051	3045	3014	3009	3004	3033	3031	C–Hethyl	https://doi.org/10.1021/jacs.3c04762
PEAL-H2O F (m/z = 122)	2934	0.3076	3073	3073	3075	3030	3031	3034	3059	3064	C–Hethyl	https://doi.org/10.1021/jacs.3c04762
PEAL-H2O F (m/z = 122)	2966	0.2627	3127	3127	3124	3082	3085	3083	3116	3116	C–Hethyl	https://doi.org/10.1021/jacs.3c04762
PEAL-H2O F (m/z = 122)	2977	1	3135	3135	3132	3095	3095	3094	3125	3124	C–Hethyl	https://doi.org/10.1021/jacs.3c04762
PEAL-H2O F (m/z = 122)	3038	0.2028	3186	3186	3187	3150	3148	3150	3178	3184	C–Hring	https://doi.org/10.1021/jacs.3c04762
PEAL-H2O F (m/z = 122)	3052	0.2545	3203	3203	3204	3159	3159	3161	3189	3195	C–Hring	https://doi.org/10.1021/jacs.3c04762
PEAL-H2O F (m/z = 122)	3065	0.5621	3212	3212	3213	3167	3168	3171	3199	3205	C–Hring	https://doi.org/10.1021/jacs.3c04762
PEAL-H2O F (m/z = 122)	3077	0.5507	3225	3225	3225	3187	3186	3188	3212	3218	C–Hring	https://doi.org/10.1021/jacs.3c04762
PEAL-H2O F (m/z = 122)	3519	0.7747	3724	3724	3713	3630	3619	3620	3697	3699	O–H	https://doi.org/10.1021/jacs.3c04762
PEAL-H2O F (m/z = 122)	3607	0.3702	3847	3847	3833	3794	3788	3772	3868	3851	O–H	https://doi.org/10.1021/jacs.3c04762
PEAL-H2O F (m/z = 122)	3722	0.5788	3960	3960	3942	3890	3891	3875	3973	3959	O–H	https://doi.org/10.1021/jacs.3c04762
TRA Anti(ph) (m/z = 160)	2865	0.212	3009	3009	3006	2955	2952	2948	2982	2982	C–Hethyl	https://doi.org/10.1063/1.4798218
TRA Anti(ph) (m/z = 160)	2917	0.245	3053	3053	3052	3013	3012	3012	3039	3042	C–Hethyl	https://doi.org/10.1063/1.4798218
TRA Anti(ph) (m/z = 160)	2937	0.205	3089	3089	3084	3047	3045	3042	3076	3075	C–Hethyl	https://doi.org/10.1063/1.4798218
TRA Anti(ph) (m/z = 160)	2968	0.108	3107	3107	3103	3066	3065	3062	3095	3095	C–Hethyl	https://doi.org/10.1063/1.4798218
TRA Anti(ph) (m/z = 160)	3059	0.23	3202	3202	3201	3165	3165	3166	3189	3194	C–Hring	https://doi.org/10.1063/1.4798218
TRA Anti(ph) (m/z = 160)	3069	0.3	3214	3214	3214	3176	3175	3177	3200	3205	C–Hring	https://doi.org/10.1063/1.4798218
TRA Anti(ph) (m/z = 160)	3074	1	3226	3226	3226	3187	3187	3188	3212	3217	C–Hring	https://doi.org/10.1063/1.4798218
TRA Anti(ph) (m/z = 160)	3348	0.622	3538	3538	3522	3497	3496	3482	3546	3532	N–H	https://doi.org/10.1063/1.4798218
TRA Anti(ph) (m/z = 160)	3416	0.234	3623	3623	3607	3576	3576	3560	3631	3616	N–H	https://doi.org/10.1063/1.4798218
TRA Anti(ph) (m/z = 160)	3529	0.676	3710	3710	3704	3676	3677	3677	3727	3727	N–H	https://doi.org/10.1063/1.4798218
TRA Anti(py) (m/z = 160)	2847	0.101	3011	3011	3011	2964	2963	2960	2990	2990	C–Hethyl	https://doi.org/10.1063/1.4798218
TRA Anti(py) (m/z = 160)	2862	0.422	3040	3040	3039	2999	2996	2995	3025	3028	C–Hethyl	https://doi.org/10.1063/1.4798218
TRA Anti(py) (m/z = 160)	2906	0.265	3094	3094	3094	3050	3048	3044	3078	3077	C–Hethyl	https://doi.org/10.1063/1.4798218
TRA Anti(py) (m/z = 160)	2930	0.243	3114	3114	3114	3069	3069	3067	3100	3101	C–Hethyl	https://doi.org/10.1063/1.4798218
TRA Anti(py) (m/z = 160)	3044	0.144	3202	3202	3202	3165	3164	3165	3189	3193	C–Hring	https://doi.org/10.1063/1.4798218
TRA Anti(py) (m/z = 160)	3058	0.299	3214	3214	3214	3175	3175	3176	3200	3204	C–Hring	https://doi.org/10.1063/1.4798218
TRA Anti(py) (m/z = 160)	3074	1	3226	3226	3226	3187	3187	3188	3212	3217	C–Hring	https://doi.org/10.1063/1.4798218
TRA Anti(py) (m/z = 160)	3132	0.258	3273	3273	3273	3238	3238	3238	3258	3261	C–Hring	https://doi.org/10.1063/1.4798218
TRA Anti(py) (m/z = 160)	3347	0.72	3539	3539	3539	3496	3496	3482	3545	3531	N–H	https://doi.org/10.1063/1.4798218
TRA Anti(py) (m/z = 160)	3416	0.178	3624	3624	3624	3575	3576	3560	3630	3615	N–H	https://doi.org/10.1063/1.4798218
TRA Anti(py) (m/z = 160)	3528	0.69	3709	3709	3710	3675	3676	3676	3727	3726	N–H	https://doi.org/10.1063/1.4798218
TRA Anti(up) (m/z = 160)	2852	0.245	3039	3039	3038	3000	2997	2997	3024	3028	C–Hethyl	https://doi.org/10.1063/1.4798218
TRA Anti(up) (m/z = 160)	2885	0.231	3072	3071	3068	3034	3032	3030	3056	3057	C–Hethyl	https://doi.org/10.1063/1.4798218
TRA Anti(up) (m/z = 160)	2890	0.544	3082	3081	3078	3035	3035	3033	3068	3069	C–Hethyl	https://doi.org/10.1063/1.4798218
TRA Anti(up) (m/z = 160)	3045	0.21	3195	3195	3194	3159	3158	3159	3189	3186	C–Hring	https://doi.org/10.1063/1.4798218
TRA Anti(up) (m/z = 160)	3058	0.413	3203	3202	3201	3165	3164	3166	3200	3193	C–Hring	https://doi.org/10.1063/1.4798218
TRA Anti(up) (m/z = 160)	3075	1	3226	3226	3226	3188	3187	3189	3213	3217	C–Hring	https://doi.org/10.1063/1.4798218
TRA Anti(up) (m/z = 160)	3141	0.179	3272	3272	3269	3237	3237	3237	3257	3260	C–Hring	https://doi.org/10.1063/1.4798218
TRA Anti(up) (m/z = 160)	3346	0.459	3536	3536	3519	3495	3493	3478	3542	3527	N–H	https://doi.org/10.1063/1.4798218
TRA Anti(up) (m/z = 160)	3407	0.069	3620	3619	3601	3573	3571	3555	3625	3609	N–H	https://doi.org/10.1063/1.4798218
TRA Anti(up) (m/z = 160)	3528	0.738	3709	3710	3703	3675	3676	3676	3727	3726	N–H	https://doi.org/10.1063/1.4798218
TRA Gph(out) (m/z = 160)	2861	0.222	2996	2996	2995	2943	2940	2939	2971	2973	C–Hethyl	https://doi.org/10.1063/1.4798218
TRA Gph(out) (m/z = 160)	2917	0.307	3062	3062	3062	3021	3020	3019	3048	3051	C–Hethyl	https://doi.org/10.1063/1.4798218
TRA Gph(out) (m/z = 160)	2931	0.479	3090	3090	3089	3043	3041	3040	3074	3076	C–Hethyl	https://doi.org/10.1063/1.4798218
TRA Gph(out) (m/z = 160)	2958	0.238	3110	3110	3108	3062	3062	3061	3097	3099	C–Hethyl	https://doi.org/10.1063/1.4798218
TRA Gph(out) (m/z = 160)	3053	0.277	3200	3200	3199	3168	3168	3169	3184	3188	C–Hring	https://doi.org/10.1063/1.4798218
TRA Gph(out) (m/z = 160)	3062	0.367	3208	3208	3207	3181	3181	3183	3205	3198	C–Hring	https://doi.org/10.1063/1.4798218
TRA Gph(out) (m/z = 160)	3074	1	3226	3226	3227	3190	3191	3193	3214	3218	C–Hring	https://doi.org/10.1063/1.4798218
TRA Gph(out) (m/z = 160)	3133	0.304	3269	3269	3266	3236	3236	3236	3255	3258	C–Hring	https://doi.org/10.1063/1.4798218
TRA Gph(out) (m/z = 160)	3345	0.665	3534	3534	3523	3499	3499	3491	3543	3535	N–H	https://doi.org/10.1063/1.4798218
TRA Gph(out) (m/z = 160)	3414	0.089	3620	3620	3608	3577	3577	3568	3629	3617	N–H	https://doi.org/10.1063/1.4798218
TRA Gph(out) (m/z = 160)	3527	0.776	3710	3710	3703	3674	3675	3675	3726	3726	N–H	https://doi.org/10.1063/1.4798218
TRA Gph(up) (m/z = 160)	2875	0.391	3060	3060	3059	3018	3016	3015	3043	3046	C–Hethyl	https://doi.org/10.1063/1.4798218
TRA Gph(up) (m/z = 160)	2938	0.8	3092	3092	3091	3042	3042	3041	3078	3081	C–Hethyl	https://doi.org/10.1063/1.4798218
TRA Gph(up) (m/z = 160)	3058	0.399	3205	3204	3203	3166	3166	3168	3190	3195	C–Hring	https://doi.org/10.1063/1.4798218
TRA Gph(up) (m/z = 160)	3074	0.927	3227	3227	3227	3188	3188	3190	3213	3218	C–Hring	https://doi.org/10.1063/1.4798218
TRA Gph(up) (m/z = 160)	3345	0.51	3531	3531	3518	3497	3496	3488	3541	3531	N–H	https://doi.org/10.1063/1.4798218
TRA Gph(up) (m/z = 160)	3527	1	3710	3710	3703	3674	3675	3675	3726	3725	N–H	https://doi.org/10.1063/1.4798218
TRA Gpy(out) (IGSR in Anti(ph), m/z = 160)	2924	0.118	3061	3060	3061	3017	3016	3017	3045	3050	C–Hethyl	https://doi.org/10.1063/1.4798218
TRA Gpy(out) (IGSR in Anti(ph), m/z = 160)	2948	0.064	3094	3094	3093	3046	3045	3042	3078	3079	C–Hethyl	https://doi.org/10.1063/1.4798218
TRA Gpy(out) (IGSR in Anti(ph), m/z = 160)	2964	0.178	3115	3114	3112	3067	3068	3066	3101	3103	C–Hethyl	https://doi.org/10.1063/1.4798218
TRA Gpy(out) (IGSR in Anti(py), m/z = 160)	2853	0.156	3003	3003	3000	2954	2952	2950	2979	2983	C–Hethyl	https://doi.org/10.1063/1.4798218
TRA Gpy(out) (IGSR in Anti(py), m/z = 160)	2924	0.159	3061	3060	3061	3017	3016	3017	3045	3050	C–Hethyl	https://doi.org/10.1063/1.4798218
TRA Gpy(out) (IGSR in Anti(py), m/z = 160)	2964	0.053	3115	3114	3112	3067	3068	3066	3101	3103	C–Hethyl	https://doi.org/10.1063/1.4798218
TRA Gpy(out) (IGSR in Anti(up), m/z = 160)	2949	0.057	3094	3094	3093	3046	3045	3042	3078	3079	C–Hethyl	https://doi.org/10.1063/1.4798218
TRA Gpy(out) (IGSR in Anti(up), m/z = 160)	2963	0.104	3115	3114	3112	3067	3068	3066	3101	3103	C–Hethyl	https://doi.org/10.1063/1.4798218
TRA Gpy(out) (IGSR in Gph(out), m/z = 160)	2853	0	3003	3003	3000	2954	2952	2950	2979	2983	C–Hethyl	https://doi.org/10.1063/1.4798218
TRA Gpy(out) (IGSR in Gph(out), m/z = 160)	2925	0.008	3061	3060	3061	3017	3016	3017	3045	3050	C–Hethyl	https://doi.org/10.1063/1.4798218
TRA Gpy(out) (IGSR in Gph(out), m/z = 160)	2950	0.053	3094	3094	3093	3046	3045	3042	3078	3079	C–Hethyl	https://doi.org/10.1063/1.4798218
TRA Gpy(out) (IGSR in Gph(out), m/z = 160)	2965	0.143	3115	3114	3112	3067	3068	3066	3101	3103	C–Hethyl	https://doi.org/10.1063/1.4798218
TRA Gpy(out) (IGSR in Gph(out), m/z = 160)	3109	0.114	3271	3271	3269	3242	3241	3242	3261	3264	C–Hring	https://doi.org/10.1063/1.4798218
TRA Gpy(out) (IGSR in Gph(up), m/z = 160)	2852	0.468	3003	3003	3000	2954	2952	2950	2979	2983	C–Hethyl	https://doi.org/10.1063/1.4798218
TRA Gpy(out) (IGSR in Gph(up), m/z = 160)	2924	0.576	3061	3060	3061	3017	3016	3017	3045	3050	C–Hethyl	https://doi.org/10.1063/1.4798218
TRA Gpy(out) (IGSR in Gph(up), m/z = 160)	2949	0.621	3094	3094	3093	3046	3045	3042	3078	3079	C–Hethyl	https://doi.org/10.1063/1.4798218
TRA Gpy(out) (IGSR in Gph(up), m/z = 160)	2964	0.624	3115	3114	3112	3067	3068	3066	3101	3103	C–Hethyl	https://doi.org/10.1063/1.4798218
TRA Gpy(out) (IGSR in Gph(up), m/z = 160)	3109	0.445	3271	3271	3269	3242	3241	3242	3261	3264	C–Hring	https://doi.org/10.1063/1.4798218
TRA Gpy(out) (IGSR in Gph(up), m/z = 160)	3340	0.274	3537	3537	3522	3497	3496	3484	3542	3530	N–H	https://doi.org/10.1063/1.4798218
TRA Gpy(out) (IGSR in Gph(up), m/z = 160)	3411	0.449	3622	3622	3605	3576	3576	3562	3628	3614	N–H	https://doi.org/10.1063/1.4798218
TRA Gpy(out) (IGSR in Gph(up), m/z = 160)	3529	0.62	3711	3711	3704	3675	3676	3675	3726	3726	N–H	https://doi.org/10.1063/1.4798218
TRA Gpy(out) (m/z = 160)	2854	0.425	3003	3003	3000	2954	2952	2950	2979	2983	C–Hethyl	https://doi.org/10.1063/1.4798218
TRA Gpy(out) (m/z = 160)	2924	0.691	3061	3060	3061	3017	3016	3017	3045	3050	C–Hethyl	https://doi.org/10.1063/1.4798218
TRA Gpy(out) (m/z = 160)	2949	0.455	3094	3094	3093	3046	3045	3042	3078	3079	C–Hethyl	https://doi.org/10.1063/1.4798218
TRA Gpy(out) (m/z = 160)	2964	0.422	3115	3114	3112	3067	3068	3066	3101	3103	C–Hethyl	https://doi.org/10.1063/1.4798218
TRA Gpy(out) (m/z = 160)	3046	0.173	3198	3198	3196	3159	3158	3159	3190	3188	C–Hring	https://doi.org/10.1063/1.4798218
TRA Gpy(out) (m/z = 160)	3059	0.438	3204	3204	3203	3166	3165	3166	3201	3194	C–Hring	https://doi.org/10.1063/1.4798218
TRA Gpy(out) (m/z = 160)	3074	0.895	3226	3226	3226	3187	3187	3189	3212	3217	C–Hring	https://doi.org/10.1063/1.4798218
TRA Gpy(out) (m/z = 160)	3109	0.233	3271	3271	3269	3242	3241	3242	3261	3264	C–Hring	https://doi.org/10.1063/1.4798218
TRA Gpy(out) (m/z = 160)	3341	0.734	3537	3537	3522	3497	3496	3484	3542	3530	N–H	https://doi.org/10.1063/1.4798218
TRA Gpy(out) (m/z = 160)	3411	0.354	3622	3622	3605	3576	3576	3562	3628	3614	N–H	https://doi.org/10.1063/1.4798218
TRA Gpy(out) (m/z = 160)	3528	1	3711	3711	3704	3675	3676	3675	3726	3726	N–H	https://doi.org/10.1063/1.4798218
TRA Gpy(up) (m/z = 160)	2851	0.476	3045	3044	3045	3001	3000	3002	3030	3035	C–Hethyl	https://doi.org/10.1063/1.4798218
TRA Gpy(up) (m/z = 160)	2885	0.378	3067	3067	3064	3026	3026	3024	3052	3053	C–Hethyl	https://doi.org/10.1063/1.4798218
TRA Gpy(up) (m/z = 160)	2913	0.556	3089	3089	3088	3040	3041	3040	3075	3078	C–Hethyl	https://doi.org/10.1063/1.4798218
TRA Gpy(up) (m/z = 160)	2943	0.592	3113	3112	3109	3068	3069	3065	3100	3099	C–Hethyl	https://doi.org/10.1063/1.4798218
TRA Gpy(up) (m/z = 160)	3056	0.243	3198	3198	3196	3160	3158	3160	3190	3188	C–Hring	https://doi.org/10.1063/1.4798218
TRA Gpy(up) (m/z = 160)	3059	0.35	3204	3204	3203	3166	3165	3167	3201	3195	C–Hring	https://doi.org/10.1063/1.4798218
TRA Gpy(up) (m/z = 160)	3075	1	3227	3227	3226	3188	3188	3189	3213	3218	C–Hring	https://doi.org/10.1063/1.4798218
TRA Gpy(up) (m/z = 160)	3107	0.229	3269	3269	3266	3238	3237	3238	3257	3260	C–Hring	https://doi.org/10.1063/1.4798218
TRA Gpy(up) (m/z = 160)	3336	0.519	3525	3525	3510	3490	3486	3474	3534	3522	N–H	https://doi.org/10.1063/1.4798218
TRA Gpy(up) (m/z = 160)	3400	0.132	3607	3608	3592	3569	3564	3551	3617	3604	N–H	https://doi.org/10.1063/1.4798218
TRA Gpy(up) (m/z = 160)	3528	0.915	3712	3712	3705	3675	3676	3676	3726	3725	N–H	https://doi.org/10.1063/1.4798218
