# Supplementary material for: Analyzing Spectral Similarities for Structural Identification Using a New Benchmark Database
Source: J Phys Chem A. 2026 Jan 12;130(3):602–13. doi: 10.1021/acs.jpca.5c06253 (PMC12833857; doi:10.1021/acs.jpca.5c06253)
Supplement: Supplementary file 4 [file jp5c06253_si_004.txt]

***For best viewing, open this file in a monospaced editor like Notepad++ or VS Code. If using Notepad, try zooming out for better alignment. ***


+---------------------------------------------------------------------+--------------------------------------+--------------------------------------------+------------------------------------------+---------------------------------------------+---------------------------------------+-----------------------------------------+--------------------------------------------+--------------------------------------+-------------------------------------------+-------------------------------------+---------------------------------------------------------------+-----------------------------------------------------------------+
|                              Conformer                              |           Frequency (cm-1)           |           Intensity (arb. units)           |           M06-2X/6-311++G(d,p)           |           M06-2X-D3/6-311++G(d,p)           |           M06-2X-D3/cc-pVTZ           |           B3LYP/6-311++G(d,p)           |           B3LYP-D3/6-311++G(d,p)           |           B3LYP-D3/cc-pVTZ           |           wB97X-D/6-311++G(d,p)           |           wB97X-D/cc-pVTZ           |                  Mode type / frequency range                  |                              Link                               |
+---------------------------------------------------------------------+--------------------------------------+--------------------------------------------+------------------------------------------+---------------------------------------------+---------------------------------------+-----------------------------------------+--------------------------------------------+--------------------------------------+-------------------------------------------+-------------------------------------+---------------------------------------------------------------+-----------------------------------------------------------------+
|                       2-FPEA A1h (m/z = 139)                        |                 3416                 |                   0.5770                   |                   3624                   |                    3624                     |                 3608                  |                  3577                   |                    3577                    |                 3562                 |                   3632                    |                3618                 |                              N-H                              |               https://doi.org/10.1039/C5CP06131H                |
|                       2-FPEA A1h (m/z = 139)                        |                 3349                 |                   0.8610                   |                   3540                   |                    3540                     |                 3525                  |                  3498                   |                    3497                    |                 3484                 |                   3547                    |                3535                 |                              N-H                              |               https://doi.org/10.1039/C5CP06131H                |
|                       2-FPEA A1h (m/z = 139)                        |                 3085                 |                   1.0000                   |                   3234                   |                    3234                     |                 3234                  |                  3199                   |                    3199                    |                 3200                 |                   3224                    |                3228                 |                            C-Hring                            |               https://doi.org/10.1039/C5CP06131H                |
|                       2-FPEA A1h (m/z = 139)                        |                 3074                 |                   0.5630                   |                   3225                   |                    3225                     |                 3225                  |                  3188                   |                    3187                    |                 3189                 |                   3213                    |                3217                 |                            C-Hring                            |               https://doi.org/10.1039/C5CP06131H                |
|                       2-FPEA A1h (m/z = 139)                        |                 3060                 |                   0.5180                   |                   3212                   |                    3212                     |                 3212                  |                  3175                   |                    3173                    |                 3175                 |                   3198                    |                3203                 |                            C-Hring                            |               https://doi.org/10.1039/C5CP06131H                |
|                       2-FPEA A1h (m/z = 139)                        |                 3043                 |                   0.2050                   |                   3196                   |                    3196                     |                 3195                  |                  3161                   |                    3160                    |                 3161                 |                   3183                    |                3188                 |                            C-Hring                            |               https://doi.org/10.1039/C5CP06131H                |
|                       2-FPEA A1h (m/z = 139)                        |                 2968                 |                   0.4930                   |                   3130                   |                    3130                     |                 3127                  |                  3086                   |                    3085                    |                 3083                 |                   3116                    |                3117                 |                           C-Hethyll                            |               https://doi.org/10.1039/C5CP06131H                |
|                       2-FPEA A1h (m/z = 139)                        |                 2947                 |                   0.4480                   |                   3093                   |                    3093                     |                 3089                  |                  3051                   |                    3049                    |                 3045                 |                   3076                    |                3076                 |                           C-Hethyll                            |               https://doi.org/10.1039/C5CP06131H                |
|                       2-FPEA A1h (m/z = 139)                        |                 2927                 |                   0.4820                   |                   3070                   |                    3070                     |                 3068                  |                  3034                   |                    3031                    |                 3029                 |                   3060                    |                3061                 |                           C-Hethyll                            |               https://doi.org/10.1039/C5CP06131H                |
|                       2-FPEA A1h (m/z = 139)                        |                 2872                 |                   0.5220                   |                   3019                   |                    3019                     |                 3018                  |                  2971                   |                    2969                    |                 2967                 |                   2996                    |                2997                 |                           C-Hethyll                            |               https://doi.org/10.1039/C5CP06131H                |
|                       2-FPEA A1h (m/z = 139)                        |                 1627                 |                   0.2600                   |                   1692                   |                    1692                     |                 1692                  |                  1653                   |                    1653                    |                 1660                 |                   1691                    |                1691                 |               mid-frequencies (1000-2000 cm-1)                |               https://doi.org/10.1039/C5CP06131H                |
|                       2-FPEA A1h (m/z = 139)                        |                 1593                 |                   0.2130                   |                   1659                   |                    1659                     |                 1663                  |                  1621                   |                    1621                    |                 1625                 |                   1667                    |                1662                 |               mid-frequencies (1000-2000 cm-1)                |               https://doi.org/10.1039/C5CP06131H                |
|                       2-FPEA A1h (m/z = 139)                        |                 1500                 |                   0.0830                   |                   1544                   |                    1544                     |                 1548                  |                  1521                   |                    1521                    |                 1529                 |                   1543                    |                1549                 |               mid-frequencies (1000-2000 cm-1)                |               https://doi.org/10.1039/C5CP06131H                |
|                       2-FPEA A1h (m/z = 139)                        |                 1480                 |                   0.1720                   |                   1521                   |                    1521                     |                 1522                  |                  1516                   |                    1517                    |                 1519                 |                   1522                    |                1525                 |               mid-frequencies (1000-2000 cm-1)                |               https://doi.org/10.1039/C5CP06131H                |
|                       2-FPEA A1h (m/z = 139)                        |                 1465                 |                   0.1510                   |                   1503                   |                    1503                     |                 1507                  |                  1493                   |                    1497                    |                 1499                 |                   1505                    |                1510                 |               mid-frequencies (1000-2000 cm-1)                |               https://doi.org/10.1039/C5CP06131H                |
|                       2-FPEA A1h (m/z = 139)                        |                 1451                 |                   0.1100                   |                   1489                   |                    1489                     |                 1491                  |                  1481                   |                    1481                    |                 1488                 |                   1494                    |                1500                 |               mid-frequencies (1000-2000 cm-1)                |               https://doi.org/10.1039/C5CP06131H                |
|                       2-FPEA A1h (m/z = 139)                        |                 1392                 |                   0.1680                   |                   1428                   |                    1428                     |                 1427                  |                  1417                   |                    1422                    |                 1425                 |                   1435                    |                1437                 |               mid-frequencies (1000-2000 cm-1)                |               https://doi.org/10.1039/C5CP06131H                |
|                       2-FPEA A1h (m/z = 139)                        |                 1243                 |                   0.5840                   |                   1281                   |                    1281                     |                 1287                  |                  1260                   |                    1261                    |                 1266                 |                   1271                    |                1280                 |               mid-frequencies (1000-2000 cm-1)                |               https://doi.org/10.1039/C5CP06131H                |
|                       2-FPEA A1h (m/z = 139)                        |                 1236                 |                   0.2450                   |                   1260                   |                    1260                     |                 1262                  |                  1242                   |                    1243                    |                 1253                 |                   1262                    |                1268                 |               mid-frequencies (1000-2000 cm-1)                |               https://doi.org/10.1039/C5CP06131H                |
|                       2-FPEA A1h (m/z = 139)                        |                 1109                 |                   0.2720                   |                   1134                   |                    1134                     |                 1138                  |                  1123                   |                    1126                    |                 1133                 |                   1136                    |                1142                 |               mid-frequencies (1000-2000 cm-1)                |               https://doi.org/10.1039/C5CP06131H                |
|                       2-FPEA A1h (m/z = 139)                        |                 1073                 |                   0.3530                   |                   1111                   |                    1111                     |                 1112                  |                  1079                   |                    1081                    |                 1084                 |                   1113                    |                1113                 |               mid-frequencies (1000-2000 cm-1)                |               https://doi.org/10.1039/C5CP06131H                |
|                       2-FPEA A1h (m/z = 139)                        |                 1040                 |                   1.0000                   |                   1070                   |                    1070                     |                 1073                  |                  1058                   |                    1059                    |                 1062                 |                   1073                    |                1077                 |               mid-frequencies (1000-2000 cm-1)                |               https://doi.org/10.1039/C5CP06131H                |
|                       2-FPEA A1h (m/z = 139)                        |                 1020                 |                   0.4590                   |                   1048                   |                    1048                     |                 1050                  |                  1034                   |                    1038                    |                 1040                 |                   1050                    |                1053                 |               mid-frequencies (1000-2000 cm-1)                |               https://doi.org/10.1039/C5CP06131H                |
|                       2-FPEA A1h (m/z = 139)                        |                 962                  |                   0.6120                   |                   987                    |                     987                     |                  992                  |                   969                   |                    971                     |                 975                  |                    988                    |                 992                 |                 low-frequencies (<1000 cm-1)                  |               https://doi.org/10.1039/C5CP06131H                |
|                       2-FPEA A1h (m/z = 139)                        |                 936                  |                   0.3340                   |                   969                    |                     969                     |                  976                  |                   948                   |                    948                     |                 956                  |                    969                    |                 975                 |                 low-frequencies (<1000 cm-1)                  |               https://doi.org/10.1039/C5CP06131H                |
|                       2-FPEA A1h (m/z = 139)                        |                 870                  |                   0.1820                   |                   890                    |                     890                     |                  900                  |                   874                   |                    874                     |                 883                  |                    889                    |                 898                 |                 low-frequencies (<1000 cm-1)                  |               https://doi.org/10.1039/C5CP06131H                |
|                       2-FPEA A1h (m/z = 139)                        |                 768                  |                   1.0000                   |                   801                    |                     801                     |                  805                  |                   774                   |                    778                     |                 783                  |                    800                    |                 805                 |                 low-frequencies (<1000 cm-1)                  |               https://doi.org/10.1039/C5CP06131H                |
|                       2-FPEA A1h (m/z = 139)                        |                 726                  |                   0.2680                   |                   743                    |                     743                     |                  758                  |                   733                   |                    735                     |                 747                  |                    747                    |                 758                 |                 low-frequencies (<1000 cm-1)                  |               https://doi.org/10.1039/C5CP06131H                |
|                       2-FPEA A1h (m/z = 139)                        |                 554                  |                   0.3730                   |                   565                    |                     565                     |                  571                  |                   560                   |                    561                     |                 567                  |                    568                    |                 573                 |                 low-frequencies (<1000 cm-1)                  |               https://doi.org/10.1039/C5CP06131H                |
|                        2-FPEA A2 (m/z = 139)                        |                 3414                 |                   0.2470                   |                   3624                   |                    3624                     |                 3605                  |                  3579                   |                    3577                    |                 3560                 |                   3577                    |                3614                 |                              N-H                              |               https://doi.org/10.1039/C5CP06131H                |
|                        2-FPEA A2 (m/z = 139)                        |                 3350                 |                   0.7650                   |                   3539                   |                    3539                     |                 3522                  |                  3499                   |                    3497                    |                 3482                 |                   3497                    |                3532                 |                              N-H                              |               https://doi.org/10.1039/C5CP06131H                |
|                        2-FPEA A2 (m/z = 139)                        |                 3085                 |                   1.0000                   |                   3235                   |                    3234                     |                 3234                  |                  3200                   |                    3200                    |                 3201                 |                   3200                    |                3228                 |                            C-Hring                            |               https://doi.org/10.1039/C5CP06131H                |
|                        2-FPEA A2 (m/z = 139)                        |                 3072                 |                   0.4840                   |                   3225                   |                    3225                     |                 3225                  |                  3188                   |                    3188                    |                 3189                 |                   3188                    |                3217                 |                            C-Hring                            |               https://doi.org/10.1039/C5CP06131H                |
|                        2-FPEA A2 (m/z = 139)                        |                 3060                 |                   0.4520                   |                   3212                   |                    3212                     |                 3212                  |                  3175                   |                    3173                    |                 3175                 |                   3173                    |                3203                 |                            C-Hring                            |               https://doi.org/10.1039/C5CP06131H                |
|                        2-FPEA A2 (m/z = 139)                        |                 3047                 |                   0.1890                   |                   3195                   |                    3195                     |                 3194                  |                  3159                   |                    3158                    |                 3159                 |                   3158                    |                3186                 |                            C-Hring                            |               https://doi.org/10.1039/C5CP06131H                |
|                        2-FPEA A2 (m/z = 139)                        |                 2962                 |                   0.2300                   |                   3126                   |                    3126                     |                 3122                  |                  3084                   |                    3084                    |                 3080                 |                   3084                    |                3113                 |                           C-Hethyll                            |               https://doi.org/10.1039/C5CP06131H                |
|                        2-FPEA A2 (m/z = 139)                        |                 2939                 |                   0.6960                   |                   3102                   |                    3102                     |                 3099                  |                  3060                   |                    3058                    |                 3055                 |                   3058                    |                3089                 |                           C-Hethyll                            |               https://doi.org/10.1039/C5CP06131H                |
|                        2-FPEA A2 (m/z = 139)                        |                 2912                 |                   0.4850                   |                   3074                   |                    3074                     |                 3072                  |                  3036                   |                    3034                    |                 3032                 |                   3034                    |                3059                 |                           C-Hethyll                            |               https://doi.org/10.1039/C5CP06131H                |
|                        2-FPEA A2 (m/z = 139)                        |                 2905                 |                   0.3530                   |                   3062                   |                    3062                     |                 3060                  |                  3024                   |                    3023                    |                 3022                 |                   3023                    |                3050                 |                           C-Hethyll                            |               https://doi.org/10.1039/C5CP06131H                |
|                        2-FPEA A2 (m/z = 139)                        |                 1625                 |                   0.2230                   |                   1691                   |                    1691                     |                 1692                  |                  1652                   |                    1652                    |                 1655                 |                   1652                    |                1691                 |               mid-frequencies (1000-2000 cm-1)                |               https://doi.org/10.1039/C5CP06131H                |
|                        2-FPEA A2 (m/z = 139)                        |                 1498                 |                   0.1870                   |                   1543                   |                    1543                     |                 1547                  |                  1520                   |                    1520                    |                 1528                 |                   1520                    |                1549                 |               mid-frequencies (1000-2000 cm-1)                |               https://doi.org/10.1039/C5CP06131H                |
|                        2-FPEA A2 (m/z = 139)                        |                 1466                 |                   0.1360                   |                   1500                   |                    1500                     |                 1503                  |                  1487                   |                    1490                    |                 1495                 |                   1490                    |                1507                 |               mid-frequencies (1000-2000 cm-1)                |               https://doi.org/10.1039/C5CP06131H                |
|                        2-FPEA A2 (m/z = 139)                        |                 1446                 |                   0.3140                   |                   1483                   |                    1483                     |                 1484                  |                  1478                   |                    1480                    |                 1485                 |                   1480                    |                1494                 |               mid-frequencies (1000-2000 cm-1)                |               https://doi.org/10.1039/C5CP06131H                |
|                        2-FPEA A2 (m/z = 139)                        |                 1362                 |                   0.3110                   |                   1399                   |                    1399                     |                 1397                  |                  1388                   |                    1392                    |                 1394                 |                   1392                    |                1405                 |               mid-frequencies (1000-2000 cm-1)                |               https://doi.org/10.1039/C5CP06131H                |
|                        2-FPEA A2 (m/z = 139)                        |                 1312                 |                   0.0620                   |                   1347                   |                    1347                     |                 1346                  |                  1349                   |                    1351                    |                 1352                 |                   1351                    |                1355                 |               mid-frequencies (1000-2000 cm-1)                |               https://doi.org/10.1039/C5CP06131H                |
|                        2-FPEA A2 (m/z = 139)                        |                 1293                 |                   0.2070                   |                   1321                   |                    1321                     |                 1321                  |                  1317                   |                    1319                    |                 1322                 |                   1319                    |                1329                 |               mid-frequencies (1000-2000 cm-1)                |               https://doi.org/10.1039/C5CP06131H                |
|                        2-FPEA A2 (m/z = 139)                        |                 1282                 |                   0.1860                   |                   1309                   |                    1309                     |                 1309                  |                  1309                   |                    1311                    |                 1314                 |                   1311                    |                1317                 |               mid-frequencies (1000-2000 cm-1)                |               https://doi.org/10.1039/C5CP06131H                |
|                        2-FPEA A2 (m/z = 139)                        |                 1239                 |                   0.6270                   |                   1278                   |                    1278                     |                 1284                  |                  1242                   |                    1243                    |                 1253                 |                   1243                    |                1277                 |               mid-frequencies (1000-2000 cm-1)                |               https://doi.org/10.1039/C5CP06131H                |
|                        2-FPEA A2 (m/z = 139)                        |                 1133                 |                   0.1670                   |                   1154                   |                    1154                     |                 1155                  |                  1150                   |                    1153                    |                 1157                 |                   1153                    |                1163                 |               mid-frequencies (1000-2000 cm-1)                |               https://doi.org/10.1039/C5CP06131H                |
|                        2-FPEA A2 (m/z = 139)                        |                 1084                 |                   0.3540                   |                   1123                   |                    1123                     |                 1124                  |                  1095                   |                    1091                    |                 1095                 |                   1091                    |                1125                 |               mid-frequencies (1000-2000 cm-1)                |               https://doi.org/10.1039/C5CP06131H                |
|                        2-FPEA A2 (m/z = 139)                        |                 1035                 |                   1.0000                   |                   1064                   |                    1064                     |                 1067                  |                  1053                   |                    1054                    |                 1058                 |                   1054                    |                1071                 |               mid-frequencies (1000-2000 cm-1)                |               https://doi.org/10.1039/C5CP06131H                |
|                        2-FPEA A2 (m/z = 139)                        |                 1018                 |                   0.4970                   |                   1049                   |                    1048                     |                 1052                  |                  1011                   |                    1013                    |                 1017                 |                   1013                    |                1045                 |               mid-frequencies (1000-2000 cm-1)                |               https://doi.org/10.1039/C5CP06131H                |
|                        2-FPEA A2 (m/z = 139)                        |                 936                  |                   0.2370                   |                   968                    |                     968                     |                  972                  |                   949                   |                    949                     |                 959                  |                    949                    |                 979                 |                 low-frequencies (<1000 cm-1)                  |               https://doi.org/10.1039/C5CP06131H                |
|                        2-FPEA A2 (m/z = 139)                        |                 864                  |                   0.2020                   |                   888                    |                     888                     |                  899                  |                   871                   |                    871                     |                 881                  |                    871                    |                 897                 |                 low-frequencies (<1000 cm-1)                  |               https://doi.org/10.1039/C5CP06131H                |
|                        2-FPEA A2 (m/z = 139)                        |                 782                  |                   0.8700                   |                   797                    |                     797                     |                  802                  |                   783                   |                    788                     |                 793                  |                    788                    |                 802                 |                 low-frequencies (<1000 cm-1)                  |               https://doi.org/10.1039/C5CP06131H                |
|                        2-FPEA A2 (m/z = 139)                        |                 755                  |                   0.2900                   |                   779                    |                     779                     |                  787                  |                   766                   |                    767                     |                 773                  |                    767                    |                 786                 |                 low-frequencies (<1000 cm-1)                  |               https://doi.org/10.1039/C5CP06131H                |
|                        2-FPEA A2 (m/z = 139)                        |                 553                  |                   0.3860                   |                   564                    |                     564                     |                  570                  |                   559                   |                    560                     |                 566                  |                    560                    |                 573                 |                 low-frequencies (<1000 cm-1)                  |               https://doi.org/10.1039/C5CP06131H                |
|                       2-FPEA G2f (m/z = 139)                        |                 3408                 |                   0.3290                   |                   3616                   |                    3616                     |                 3602                  |                  3578                   |                    3574                    |                 3563                 |                   3627                    |                3615                 |                              N-H                              |               https://doi.org/10.1039/C5CP06131H                |
|                       2-FPEA G2f (m/z = 139)                        |                 3348                 |                   0.7140                   |                   3534                   |                    3534                     |                 3521                  |                  3501                   |                    3498                    |                 3488                 |                   3545                    |                3535                 |                              N-H                              |               https://doi.org/10.1039/C5CP06131H                |
|                       2-FPEA G2f (m/z = 139)                        |                 3084                 |                   1.0000                   |                   3235                   |                    3235                     |                 3235                  |                  3200                   |                    3200                    |                 3201                 |                   3224                    |                3227                 |                            C-Hring                            |               https://doi.org/10.1039/C5CP06131H                |
|                       2-FPEA G2f (m/z = 139)                        |                 3073                 |                   0.6170                   |                   3225                   |                    3225                     |                 3224                  |                  3188                   |                    3188                    |                 3189                 |                   3213                    |                3217                 |                            C-Hring                            |               https://doi.org/10.1039/C5CP06131H                |
|                       2-FPEA G2f (m/z = 139)                        |                 3060                 |                   0.4760                   |                   3212                   |                    3212                     |                 3212                  |                  3175                   |                    3174                    |                 3175                 |                   3199                    |                3203                 |                            C-Hring                            |               https://doi.org/10.1039/C5CP06131H                |
|                       2-FPEA G2f (m/z = 139)                        |                 3040                 |                   0.2840                   |                   3192                   |                    3192                     |                 3192                  |                  3159                   |                    3158                    |                 3159                 |                   3181                    |                3184                 |                            C-Hring                            |               https://doi.org/10.1039/C5CP06131H                |
|                       2-FPEA G2f (m/z = 139)                        |                 2965                 |                   0.5380                   |                   3125                   |                    3125                     |                 3122                  |                  3082                   |                    3082                    |                 3078                 |                   3114                    |                3114                 |                           C-Hethyll                            |               https://doi.org/10.1039/C5CP06131H                |
|                       2-FPEA G2f (m/z = 139)                        |                 2943                 |                   0.8740                   |                   3106                   |                    3106                     |                 3104                  |                  3058                   |                    3058                    |                 3054                 |                   3092                    |                3091                 |                           C-Hethyll                            |               https://doi.org/10.1039/C5CP06131H                |
|                       2-FPEA G2f (m/z = 139)                        |                 2882                 |                   0.6490                   |                   3071                   |                    3071                     |                 3070                  |                  3030                   |                    3030                    |                 3030                 |                   3058                    |                3061                 |                           C-Hethyll                            |               https://doi.org/10.1039/C5CP06131H                |
|                       2-FPEA G2f (m/z = 139)                        |                 2874                 |                   0.3610                   |                   3064                   |                    3064                     |                 3063                  |                  3021                   |                    3020                    |                 3019                 |                   3048                    |                3049                 |                           C-Hethyll                            |               https://doi.org/10.1039/C5CP06131H                |
|                       2-FPEA G2f (m/z = 139)                        |                 1625                 |                   0.3910                   |                   1690                   |                    1690                     |                 1691                  |                  1651                   |                    1652                    |                 1654                 |                   1690                    |                1691                 |               mid-frequencies (1000-2000 cm-1)                |               https://doi.org/10.1039/C5CP06131H                |
|                       2-FPEA G2f (m/z = 139)                        |                 1492                 |                   0.1360                   |                   1542                   |                    1542                     |                 1547                  |                  1520                   |                    1521                    |                 1528                 |                   1542                    |                1548                 |               mid-frequencies (1000-2000 cm-1)                |               https://doi.org/10.1039/C5CP06131H                |
|                       2-FPEA G2f (m/z = 139)                        |                 1458                 |                   0.1790                   |                   1496                   |                    1496                     |                 1498                  |                  1491                   |                    1495                    |                 1498                 |                   1502                    |                1501                 |               mid-frequencies (1000-2000 cm-1)                |               https://doi.org/10.1039/C5CP06131H                |
|                       2-FPEA G2f (m/z = 139)                        |                 1451                 |                   0.1140                   |                   1489                   |                    1489                     |                 1489                  |                  1487                   |                    1491                    |                 1493                 |                   1497                    |                1495                 |               mid-frequencies (1000-2000 cm-1)                |               https://doi.org/10.1039/C5CP06131H                |
|                       2-FPEA G2f (m/z = 139)                        |                 1365                 |                   0.2800                   |                   1395                   |                    1395                     |                 1394                  |                  1391                   |                    1392                    |                 1394                 |                   1400                    |                1402                 |               mid-frequencies (1000-2000 cm-1)                |               https://doi.org/10.1039/C5CP06131H                |
|                       2-FPEA G2f (m/z = 139)                        |                 1331                 |                   0.3500                   |                   1357                   |                    1357                     |                 1355                  |                  1357                   |                    1359                    |                 1359                 |                   1367                    |                1366                 |               mid-frequencies (1000-2000 cm-1)                |               https://doi.org/10.1039/C5CP06131H                |
|                       2-FPEA G2f (m/z = 139)                        |                 1306                 |                   0.2530                   |                   1334                   |                    1334                     |                 1334                  |                  1335                   |                    1337                    |                 1338                 |                   1343                    |                1343                 |               mid-frequencies (1000-2000 cm-1)                |               https://doi.org/10.1039/C5CP06131H                |
|                       2-FPEA G2f (m/z = 139)                        |                 1286                 |                   0.2840                   |                   1308                   |                    1308                     |                 1311                  |                  1307                   |                    1308                    |                 1314                 |                   1316                    |                1319                 |               mid-frequencies (1000-2000 cm-1)                |               https://doi.org/10.1039/C5CP06131H                |
|                       2-FPEA G2f (m/z = 139)                        |                 1238                 |                   0.7330                   |                   1279                   |                    1279                     |                 1286                  |                  1243                   |                    1245                    |                 1252                 |                   1267                    |                1278                 |               mid-frequencies (1000-2000 cm-1)                |               https://doi.org/10.1039/C5CP06131H                |
|                       2-FPEA G2f (m/z = 139)                        |                 1219                 |                   0.2710                   |                   1246                   |                    1246                     |                 1247                  |                  1240                   |                    1241                    |                 1248                 |                   1253                    |                1256                 |               mid-frequencies (1000-2000 cm-1)                |               https://doi.org/10.1039/C5CP06131H                |
|                       2-FPEA G2f (m/z = 139)                        |                 1186                 |                   0.1530                   |                   1212                   |                    1212                     |                 1216                  |                  1196                   |                    1200                    |                 1207                 |                   1212                    |                1218                 |               mid-frequencies (1000-2000 cm-1)                |               https://doi.org/10.1039/C5CP06131H                |
|                       2-FPEA G2f (m/z = 139)                        |                 1153                 |                   0.1260                   |                   1174                   |                    1174                     |                 1175                  |                  1176                   |                    1183                    |                 1186                 |                   1183                    |                1185                 |               mid-frequencies (1000-2000 cm-1)                |               https://doi.org/10.1039/C5CP06131H                |
|                       2-FPEA G2f (m/z = 139)                        |                 1139                 |                   0.1550                   |                   1163                   |                    1163                     |                 1164                  |                  1157                   |                    1162                    |                 1164                 |                   1170                    |                1171                 |               mid-frequencies (1000-2000 cm-1)                |               https://doi.org/10.1039/C5CP06131H                |
|                       2-FPEA G2f (m/z = 139)                        |                 1106                 |                   0.2670                   |                   1138                   |                    1138                     |                 1141                  |                  1122                   |                    1124                    |                 1130                 |                   1141                    |                1145                 |               mid-frequencies (1000-2000 cm-1)                |               https://doi.org/10.1039/C5CP06131H                |
|                       2-FPEA G2f (m/z = 139)                        |                 1074                 |                   0.1930                   |                   1102                   |                    1102                     |                 1103                  |                  1083                   |                    1084                    |                 1086                 |                   1106                    |                1107                 |               mid-frequencies (1000-2000 cm-1)                |               https://doi.org/10.1039/C5CP06131H                |
|                       2-FPEA G2f (m/z = 139)                        |                 1035                 |                   1.0000                   |                   1065                   |                    1065                     |                 1068                  |                  1053                   |                    1054                    |                 1057                 |                   1067                    |                1070                 |               mid-frequencies (1000-2000 cm-1)                |               https://doi.org/10.1039/C5CP06131H                |
|                       2-FPEA G2f (m/z = 139)                        |                 984                  |                   0.8730                   |                   1007                   |                    1006                     |                 1010                  |                   992                   |                    996                     |                 999                  |                   1010                    |                1011                 |                 low-frequencies (<1000 cm-1)                  |               https://doi.org/10.1039/C5CP06131H                |
|                       2-FPEA G2f (m/z = 139)                        |                 919                  |                   0.2600                   |                   936                    |                     936                     |                  940                  |                   924                   |                    934                     |                 939                  |                    941                    |                 946                 |                 low-frequencies (<1000 cm-1)                  |               https://doi.org/10.1039/C5CP06131H                |
|                       2-FPEA G2f (m/z = 139)                        |                 848                  |                   0.2010                   |                   892                    |                     892                     |                  902                  |                   875                   |                    878                     |                 887                  |                    892                    |                 900                 |                 low-frequencies (<1000 cm-1)                  |               https://doi.org/10.1039/C5CP06131H                |
|                       2-FPEA G2f (m/z = 139)                        |                 829                  |                   0.1790                   |                   871                    |                     871                     |                  876                  |                   853                   |                    862                     |                 875                  |                    869                    |                 883                 |                 low-frequencies (<1000 cm-1)                  |               https://doi.org/10.1039/C5CP06131H                |
|                       2-FPEA G2f (m/z = 139)                        |                 825                  |                   0.2920                   |                   866                    |                     866                     |                  873                  |                   844                   |                    850                     |                 854                  |                    866                    |                 872                 |                 low-frequencies (<1000 cm-1)                  |               https://doi.org/10.1039/C5CP06131H                |
|                       2-FPEA G2f (m/z = 139)                        |                 796                  |                   0.6590                   |                   828                    |                     828                     |                  833                  |                   816                   |                    822                     |                 828                  |                    830                    |                 836                 |                 low-frequencies (<1000 cm-1)                  |               https://doi.org/10.1039/C5CP06131H                |
|                       2-FPEA G2f (m/z = 139)                        |                 739                  |                   0.4740                   |                   756                    |                     756                     |                  765                  |                   745                   |                    749                     |                 757                  |                    757                    |                 766                 |                 low-frequencies (<1000 cm-1)                  |               https://doi.org/10.1039/C5CP06131H                |
|                       2-FPEA G2f (m/z = 139)                        |                 722                  |                   0.8010                   |                   742                    |                     742                     |                  752                  |                   728                   |                    733                     |                 740                  |                    743                    |                 749                 |                 low-frequencies (<1000 cm-1)                  |               https://doi.org/10.1039/C5CP06131H                |
|                       2-FPEA G2f (m/z = 139)                        |                 588                  |                   0.1790                   |                   598                    |                     598                     |                  603                  |                   596                   |                    598                     |                 602                  |                    602                    |                 605                 |                 low-frequencies (<1000 cm-1)                  |               https://doi.org/10.1039/C5CP06131H                |
|                       2-FPEA G2f (m/z = 139)                        |                 558                  |                   0.1830                   |                   569                    |                     569                     |                  574                  |                   564                   |                    566                     |                 571                  |                    572                    |                 576                 |                 low-frequencies (<1000 cm-1)                  |               https://doi.org/10.1039/C5CP06131H                |
|                       2-FPEA G2f (m/z = 139)                        |                 521                  |                   0.1100                   |                   531                    |                     531                     |                  535                  |                   525                   |                    528                     |                 532                  |                    533                    |                 536                 |                 low-frequencies (<1000 cm-1)                  |               https://doi.org/10.1039/C5CP06131H                |
|                       2-FPEA G2f (m/z = 139)                        |                 499                  |                   0.0920                   |                   503                    |                     503                     |                  506                  |                   499                   |                    500                     |                 502                  |                    508                    |                 510                 |                 low-frequencies (<1000 cm-1)                  |               https://doi.org/10.1039/C5CP06131H                |
|                       2-FPEA G2f (m/z = 139)                        |                 439                  |                   0.1160                   |                   444                    |                     444                     |                  447                  |                   440                   |                    443                     |                 446                  |                    448                    |                 450                 |                 low-frequencies (<1000 cm-1)                  |               https://doi.org/10.1039/C5CP06131H                |
|                       2-FPEA G2h (m/z = 139)                        |                 3408                 |                   0.2720                   |                   3616                   |                    3616                     |                 3601                  |                  3578                   |                    3574                    |                 3561                 |                   3626                    |                3612                 |                              N-H                              |               https://doi.org/10.1039/C5CP06131H                |
|                       2-FPEA G2h (m/z = 139)                        |                 3346                 |                   0.5250                   |                   3531                   |                    3531                     |                 3517                  |                  3498                   |                    3494                    |                 3483                 |                   3542                    |                3530                 |                              N-H                              |               https://doi.org/10.1039/C5CP06131H                |
|                       2-FPEA G2h (m/z = 139)                        |                 3084                 |                   1.0000                   |                   3236                   |                    3236                     |                 3235                  |                  3200                   |                    3200                    |                 3201                 |                   3224                    |                3228                 |                            C-Hring                            |               https://doi.org/10.1039/C5CP06131H                |
|                       2-FPEA G2h (m/z = 139)                        |                 3074                 |                   0.5580                   |                   3226                   |                    3226                     |                 3225                  |                  3189                   |                    3188                    |                 3189                 |                   3213                    |                3218                 |                            C-Hring                            |               https://doi.org/10.1039/C5CP06131H                |
|                       2-FPEA G2h (m/z = 139)                        |                 3059                 |                   0.3950                   |                   3213                   |                    3214                     |                 3213                  |                  3176                   |                    3174                    |                 3176                 |                   3199                    |                3203                 |                            C-Hring                            |               https://doi.org/10.1039/C5CP06131H                |
|                       2-FPEA G2h (m/z = 139)                        |                 3042                 |                   0.2540                   |                   3196                   |                    3196                     |                 3193                  |                  3162                   |                    3161                    |                 3162                 |                   3184                    |                3188                 |                            C-Hring                            |               https://doi.org/10.1039/C5CP06131H                |
|                       2-FPEA G2h (m/z = 139)                        |                 2949                 |                   0.9130                   |                   3123                   |                    3123                     |                 3119                  |                  3080                   |                    3080                    |                 3076                 |                   3111                    |                3111                 |                           C-Hethyll                            |               https://doi.org/10.1039/C5CP06131H                |
|                       2-FPEA G2h (m/z = 139)                        |                 2930                 |                   0.3450                   |                   3112                   |                    3112                     |                 3109                  |                  3064                   |                    3066                    |                 3064                 |                   3099                    |                3101                 |                           C-Hethyll                            |               https://doi.org/10.1039/C5CP06131H                |
|                       2-FPEA G2h (m/z = 139)                        |                 2889                 |                   0.4310                   |                   3074                   |                    3074                     |                 3071                  |                  3034                   |                    3033                    |                 3032                 |                   3059                    |                3062                 |                           C-Hethyll                            |               https://doi.org/10.1039/C5CP06131H                |
|                       2-FPEA G2h (m/z = 139)                        |                 2865                 |                   0.3520                   |                   3065                   |                    3065                     |                 3064                  |                  3024                   |                    3024                    |                 3024                 |                   3051                    |                3054                 |                           C-Hethyll                            |               https://doi.org/10.1039/C5CP06131H                |
|                       2-FPEA G2h (m/z = 139)                        |                 1624                 |                   0.6120                   |                   1690                   |                    1690                     |                 1691                  |                  1665                   |                    1668                    |                 1666                 |                   1691                    |                1690                 |               mid-frequencies (1000-2000 cm-1)                |               https://doi.org/10.1039/C5CP06131H                |
|                       2-FPEA G2h (m/z = 139)                        |                 1596                 |                   0.2240                   |                   1665                   |                    1665                     |                 1661                  |                  1651                   |                    1652                    |                 1654                 |                   1673                    |                1669                 |               mid-frequencies (1000-2000 cm-1)                |               https://doi.org/10.1039/C5CP06131H                |
|                       2-FPEA G2h (m/z = 139)                        |                 1591                 |                   0.2150                   |                   1660                   |                    1660                     |                 1657                  |                  1619                   |                    1620                    |                 1624                 |                   1659                    |                1661                 |               mid-frequencies (1000-2000 cm-1)                |               https://doi.org/10.1039/C5CP06131H                |
|                       2-FPEA G2h (m/z = 139)                        |                 1497                 |                   0.1440                   |                   1542                   |                    1542                     |                 1547                  |                  1519                   |                    1520                    |                 1528                 |                   1542                    |                1548                 |               mid-frequencies (1000-2000 cm-1)                |               https://doi.org/10.1039/C5CP06131H                |
|                       2-FPEA G2h (m/z = 139)                        |                 1467                 |                   0.1970                   |                   1504                   |                    1504                     |                 1507                  |                  1495                   |                    1497                    |                 1500                 |                   1505                    |                1510                 |               mid-frequencies (1000-2000 cm-1)                |               https://doi.org/10.1039/C5CP06131H                |
|                       2-FPEA G2h (m/z = 139)                        |                 1365                 |                   0.1840                   |                   1394                   |                    1394                     |                 1393                  |                  1390                   |                    1390                    |                 1393                 |                   1398                    |                1400                 |               mid-frequencies (1000-2000 cm-1)                |               https://doi.org/10.1039/C5CP06131H                |
|                       2-FPEA G2h (m/z = 139)                        |                 1331                 |                   0.4930                   |                   1359                   |                    1359                     |                 1356                  |                  1355                   |                    1357                    |                 1358                 |                   1366                    |                1366                 |               mid-frequencies (1000-2000 cm-1)                |               https://doi.org/10.1039/C5CP06131H                |
|                       2-FPEA G2h (m/z = 139)                        |                 1305                 |                   0.1540                   |                   1334                   |                    1334                     |                 1333                  |                  1335                   |                    1337                    |                 1338                 |                   1344                    |                1343                 |               mid-frequencies (1000-2000 cm-1)                |               https://doi.org/10.1039/C5CP06131H                |
|                       2-FPEA G2h (m/z = 139)                        |                 1241                 |                   0.6710                   |                   1281                   |                    1281                     |                 1288                  |                  1246                   |                    1247                    |                 1257                 |                   1269                    |                1280                 |               mid-frequencies (1000-2000 cm-1)                |               https://doi.org/10.1039/C5CP06131H                |
|                       2-FPEA G2h (m/z = 139)                        |                 1217                 |                   0.5590                   |                   1245                   |                    1245                     |                 1244                  |                  1236                   |                    1237                    |                 1240                 |                   1250                    |                1251                 |               mid-frequencies (1000-2000 cm-1)                |               https://doi.org/10.1039/C5CP06131H                |
|                       2-FPEA G2h (m/z = 139)                        |                 1139                 |                   0.1650                   |                   1175                   |                    1175                     |                 1176                  |                  1179                   |                    1186                    |                 1189                 |                   1185                    |                1187                 |               mid-frequencies (1000-2000 cm-1)                |               https://doi.org/10.1039/C5CP06131H                |
|                       2-FPEA G2h (m/z = 139)                        |                 1128                 |                   0.8300                   |                   1164                   |                    1164                     |                 1164                  |                  1157                   |                    1161                    |                 1164                 |                   1169                    |                1171                 |               mid-frequencies (1000-2000 cm-1)                |               https://doi.org/10.1039/C5CP06131H                |
|                       2-FPEA G2h (m/z = 139)                        |                 1104                 |                   0.0200                   |                   1136                   |                    1136                     |                 1138                  |                  1118                   |                    1121                    |                 1126                 |                   1140                    |                1142                 |               mid-frequencies (1000-2000 cm-1)                |               https://doi.org/10.1039/C5CP06131H                |
|                       2-FPEA G2h (m/z = 139)                        |                 1066                 |                   0.1400                   |                   1096                   |                    1096                     |                 1096                  |                  1078                   |                    1079                    |                 1081                 |                   1099                    |                1100                 |               mid-frequencies (1000-2000 cm-1)                |               https://doi.org/10.1039/C5CP06131H                |
|                       2-FPEA G2h (m/z = 139)                        |                 1038                 |                   1.0000                   |                   1066                   |                    1066                     |                 1069                  |                  1055                   |                    1056                    |                 1059                 |                   1070                    |                1073                 |               mid-frequencies (1000-2000 cm-1)                |               https://doi.org/10.1039/C5CP06131H                |
|                       2-FPEA G2h (m/z = 139)                        |                 987                  |                   0.1310                   |                   1012                   |                    1012                     |                 1014                  |                   993                   |                    998                     |                 1000                 |                   1010                    |                1013                 |                 low-frequencies (<1000 cm-1)                  |               https://doi.org/10.1039/C5CP06131H                |
|                       2-FPEA G2h (m/z = 139)                        |                 871                  |                   0.3680                   |                   896                    |                     896                     |                  905                  |                   881                   |                    883                     |                 889                  |                    897                    |                 903                 |                 low-frequencies (<1000 cm-1)                  |               https://doi.org/10.1039/C5CP06131H                |
|                       2-FPEA G2h (m/z = 139)                        |                 844                  |                   0.4520                   |                   868                    |                     868                     |                  872                  |                   853                   |                    855                     |                 860                  |                    867                    |                 871                 |                 low-frequencies (<1000 cm-1)                  |               https://doi.org/10.1039/C5CP06131H                |
|                       2-FPEA G2h (m/z = 139)                        |                 828                  |                   0.1170                   |                   847                    |                     847                     |                  854                  |                   833                   |                    843                     |                 857                  |                    847                    |                 858                 |                 low-frequencies (<1000 cm-1)                  |               https://doi.org/10.1039/C5CP06131H                |
|                       2-FPEA G2h (m/z = 139)                        |                 778                  |                   0.3200                   |                   781                    |                     781                     |                  789                  |                   812                   |                    822                     |                 830                  |                    780                    |                 786                 |                 low-frequencies (<1000 cm-1)                  |               https://doi.org/10.1039/C5CP06131H                |
|                       2-FPEA G2h (m/z = 139)                        |                 733                  |                   0.2790                   |                   750                    |                     750                     |                  762                  |                   741                   |                    744                     |                 754                  |                    752                    |                 763                 |                 low-frequencies (<1000 cm-1)                  |               https://doi.org/10.1039/C5CP06131H                |
|                       2-FPEA G2h (m/z = 139)                        |                 725                  |                   0.4320                   |                   746                    |                     746                     |                  751                  |                   732                   |                    737                     |                 741                  |                    746                    |                 748                 |                 low-frequencies (<1000 cm-1)                  |               https://doi.org/10.1039/C5CP06131H                |
|                       2-FPEA G2h (m/z = 139)                        |                 590                  |                   0.0880                   |                   600                    |                     600                     |                  604                  |                   597                   |                    600                     |                 604                  |                    604                    |                 608                 |                 low-frequencies (<1000 cm-1)                  |               https://doi.org/10.1039/C5CP06131H                |
|                       2-FPEA G2h (m/z = 139)                        |                 563                  |                   0.1570                   |                   570                    |                     570                     |                  574                  |                   566                   |                    567                     |                 571                  |                    574                    |                 577                 |                 low-frequencies (<1000 cm-1)                  |               https://doi.org/10.1039/C5CP06131H                |
|                       2-FPEA G2h (m/z = 139)                        |                 489                  |                   0.0630                   |                   492                    |                     492                     |                  496                  |                   488                   |                    491                     |                 495                  |                    497                    |                 500                 |                 low-frequencies (<1000 cm-1)                  |               https://doi.org/10.1039/C5CP06131H                |
|                       2-FPEA G2h (m/z = 139)                        |                 436                  |                   0.0690                   |                   441                    |                     441                     |                  444                  |                   435                   |                    441                     |                 445                  |                    445                    |                 448                 |                 low-frequencies (<1000 cm-1)                  |               https://doi.org/10.1039/C5CP06131H                |
|                       2-FPEA G1h (m/z = 139)                        |                 3414                 |                   0.3940                   |                   3624                   |                    3624                     |                 3609                  |                  3579                   |                    3579                    |                 3566                 |                   3631                    |                3618                 |                              N-H                              |               https://doi.org/10.1039/C5CP06131H                |
|                       2-FPEA G1h (m/z = 139)                        |                 3347                 |                   0.9790                   |                   3539                   |                    3539                     |                 3525                  |                  3501                   |                    3500                    |                 3489                 |                   3546                    |                3535                 |                              N-H                              |               https://doi.org/10.1039/C5CP06131H                |
|                       2-FPEA G1h (m/z = 139)                        |                 3084                 |                   1.0000                   |                   3235                   |                    3235                     |                 3234                  |                  3199                   |                    3199                    |                 3200                 |                   3223                    |                3227                 |                            C-Hring                            |               https://doi.org/10.1039/C5CP06131H                |
|                       2-FPEA G1h (m/z = 139)                        |                 3074                 |                   0.5580                   |                   3226                   |                    3226                     |                 3225                  |                  3189                   |                    3188                    |                 3189                 |                   3213                    |                3217                 |                            C-Hring                            |               https://doi.org/10.1039/C5CP06131H                |
|                       2-FPEA G1h (m/z = 139)                        |                 3059                 |                   0.4000                   |                   3213                   |                    3213                     |                 3212                  |                  3177                   |                    3176                    |                 3177                 |                   3200                    |                3204                 |                            C-Hring                            |               https://doi.org/10.1039/C5CP06131H                |
|                       2-FPEA G1h (m/z = 139)                        |                 3047                 |                   0.1770                   |                   3200                   |                    3200                     |                 3198                  |                  3167                   |                    3166                    |                 3167                 |                   3190                    |                3193                 |                            C-Hring                            |               https://doi.org/10.1039/C5CP06131H                |
|                       2-FPEA G1h (m/z = 139)                        |                 2968                 |                   0.7390                   |                   3135                   |                    3135                     |                 3134                  |                  3088                   |                    3089                    |                 3088                 |                   3122                    |                3123                 |                           C-Hethyll                            |               https://doi.org/10.1039/C5CP06131H                |
|                       2-FPEA G1h (m/z = 139)                        |                 2946                 |                   0.8030                   |                   3103                   |                    3103                     |                 3101                  |                  3056                   |                    3056                    |                 3054                 |                   3086                    |                3088                 |                           C-Hethyll                            |               https://doi.org/10.1039/C5CP06131H                |
|                       2-FPEA G1h (m/z = 139)                        |                 2927                 |                   0.4860                   |                   3082                   |                    3082                     |                 3082                  |                  3040                   |                    3040                    |                 3040                 |                   3067                    |                3071                 |                           C-Hethyll                            |               https://doi.org/10.1039/C5CP06131H                |
|                       2-FPEA G1h (m/z = 139)                        |                 2871                 |                   0.5080                   |                   3016                   |                    3015                     |                 3013                  |                  2971                   |                    2967                    |                 2963                 |                   2996                    |                2997                 |                           C-Hethyll                            |               https://doi.org/10.1039/C5CP06131H                |
|                       2-FPEA G1h (m/z = 139)                        |                 1624                 |                   0.5990                   |                   1690                   |                    1690                     |                 1691                  |                  1658                   |                    1662                    |                 1661                 |                   1690                    |                1690                 |               mid-frequencies (1000-2000 cm-1)                |               https://doi.org/10.1039/C5CP06131H                |
|                       2-FPEA G1h (m/z = 139)                        |                 1597                 |                   0.1330                   |                   1660                   |                    1660                     |                 1661                  |                  1651                   |                    1652                    |                 1654                 |                   1667                    |                1664                 |               mid-frequencies (1000-2000 cm-1)                |               https://doi.org/10.1039/C5CP06131H                |
|                       2-FPEA G1h (m/z = 139)                        |                 1594                 |                   0.1240                   |                   1656                   |                    1656                     |                 1650                  |                  1619                   |                    1620                    |                 1624                 |                   1659                    |                1661                 |               mid-frequencies (1000-2000 cm-1)                |               https://doi.org/10.1039/C5CP06131H                |
|                       2-FPEA G1h (m/z = 139)                        |                 1498                 |                   0.1140                   |                   1543                   |                    1543                     |                 1548                  |                  1520                   |                    1521                    |                 1529                 |                   1542                    |                1549                 |               mid-frequencies (1000-2000 cm-1)                |               https://doi.org/10.1039/C5CP06131H                |
|                       2-FPEA G1h (m/z = 139)                        |                 1481                 |                   0.1570                   |                   1518                   |                    1518                     |                 1518                  |                  1513                   |                    1515                    |                 1517                 |                   1520                    |                1523                 |               mid-frequencies (1000-2000 cm-1)                |               https://doi.org/10.1039/C5CP06131H                |
|                       2-FPEA G1h (m/z = 139)                        |                 1465                 |                   0.1010                   |                   1500                   |                    1500                     |                 1504                  |                  1486                   |                    1489                    |                 1493                 |                   1501                    |                1507                 |               mid-frequencies (1000-2000 cm-1)                |               https://doi.org/10.1039/C5CP06131H                |
|                       2-FPEA G1h (m/z = 139)                        |                 1443                 |                   0.1050                   |                   1480                   |                    1480                     |                 1482                  |                  1476                   |                    1478                    |                 1483                 |                   1485                    |                1489                 |               mid-frequencies (1000-2000 cm-1)                |               https://doi.org/10.1039/C5CP06131H                |
|                       2-FPEA G1h (m/z = 139)                        |                 1390                 |                   0.1710                   |                   1419                   |                    1419                     |                 1419                  |                  1416                   |                    1417                    |                 1420                 |                   1429                    |                1431                 |               mid-frequencies (1000-2000 cm-1)                |               https://doi.org/10.1039/C5CP06131H                |
|                       2-FPEA G1h (m/z = 139)                        |                 1339                 |                   0.5840                   |                   1367                   |                    1367                     |                 1367                  |                  1364                   |                    1365                    |                 1367                 |                   1375                    |                1376                 |               mid-frequencies (1000-2000 cm-1)                |               https://doi.org/10.1039/C5CP06131H                |
|                       2-FPEA G1h (m/z = 139)                        |                 1317                 |                   0.1530                   |                   1348                   |                    1348                     |                 1348                  |                  1349                   |                    1350                    |                 1353                 |                   1357                    |                1358                 |               mid-frequencies (1000-2000 cm-1)                |               https://doi.org/10.1039/C5CP06131H                |
|                       2-FPEA G1h (m/z = 139)                        |                 1299                 |                   0.0900                   |                   1332                   |                    1332                     |                 1332                  |                  1333                   |                    1333                    |                 1336                 |                   1341                    |                1342                 |               mid-frequencies (1000-2000 cm-1)                |               https://doi.org/10.1039/C5CP06131H                |
|                       2-FPEA G1h (m/z = 139)                        |                 1239                 |                   0.6190                   |                   1280                   |                    1280                     |                 1287                  |                  1242                   |                    1243                    |                 1254                 |                   1267                    |                1278                 |               mid-frequencies (1000-2000 cm-1)                |               https://doi.org/10.1039/C5CP06131H                |
|                       2-FPEA G1h (m/z = 139)                        |                 1202                 |                   0.1100                   |                   1229                   |                    1229                     |                 1231                  |                  1220                   |                    1222                    |                 1226                 |                   1231                    |                1235                 |               mid-frequencies (1000-2000 cm-1)                |               https://doi.org/10.1039/C5CP06131H                |
|                       2-FPEA G1h (m/z = 139)                        |                 1181                 |                   0.0580                   |                   1208                   |                    1208                     |                 1210                  |                  1198                   |                    1202                    |                 1208                 |                   1212                    |                1216                 |               mid-frequencies (1000-2000 cm-1)                |               https://doi.org/10.1039/C5CP06131H                |
|                       2-FPEA G1h (m/z = 139)                        |                 1157                 |                   0.1020                   |                   1174                   |                    1174                     |                 1175                  |                  1178                   |                    1184                    |                 1187                 |                   1184                    |                1186                 |               mid-frequencies (1000-2000 cm-1)                |               https://doi.org/10.1039/C5CP06131H                |
|                       2-FPEA G1h (m/z = 139)                        |                 1142                 |                   0.2750                   |                   1169                   |                    1169                     |                 1169                  |                  1162                   |                    1168                    |                 1170                 |                   1178                    |                1179                 |               mid-frequencies (1000-2000 cm-1)                |               https://doi.org/10.1039/C5CP06131H                |
|                       2-FPEA G1h (m/z = 139)                        |                 1110                 |                   0.2710                   |                   1134                   |                    1134                     |                 1138                  |                  1126                   |                    1128                    |                 1135                 |                   1138                    |                1143                 |               mid-frequencies (1000-2000 cm-1)                |               https://doi.org/10.1039/C5CP06131H                |
|                       2-FPEA G1h (m/z = 139)                        |                 1085                 |                   0.1770                   |                   1117                   |                    1117                     |                 1118                  |                  1095                   |                    1096                    |                 1098                 |                   1123                    |                1123                 |               mid-frequencies (1000-2000 cm-1)                |               https://doi.org/10.1039/C5CP06131H                |
|                       2-FPEA G1h (m/z = 139)                        |                 1040                 |                   1.0000                   |                   1068                   |                    1068                     |                 1071                  |                  1058                   |                    1058                    |                 1062                 |                   1072                    |                1075                 |               mid-frequencies (1000-2000 cm-1)                |               https://doi.org/10.1039/C5CP06131H                |
|                       2-FPEA G1h (m/z = 139)                        |                 1028                 |                   0.4560                   |                   1048                   |                    1048                     |                 1050                  |                  1034                   |                    1038                    |                 1041                 |                   1050                    |                1053                 |               mid-frequencies (1000-2000 cm-1)                |               https://doi.org/10.1039/C5CP06131H                |
|                       2-FPEA G1h (m/z = 139)                        |                 912                  |                   0.1810                   |                   933                    |                     933                     |                  935                  |                   918                   |                    921                     |                 923                  |                    934                    |                 935                 |                 low-frequencies (<1000 cm-1)                  |               https://doi.org/10.1039/C5CP06131H                |
|                       2-FPEA G1h (m/z = 139)                        |                 879                  |                   0.5310                   |                   902                    |                     902                     |                  912                  |                   889                   |                    892                     |                 900                  |                    903                    |                 911                 |                 low-frequencies (<1000 cm-1)                  |               https://doi.org/10.1039/C5CP06131H                |
|                       2-FPEA G1h (m/z = 139)                        |                 852                  |                   0.4300                   |                   874                    |                     874                     |                  879                  |                   861                   |                    863                     |                 869                  |                    875                    |                 879                 |                 low-frequencies (<1000 cm-1)                  |               https://doi.org/10.1039/C5CP06131H                |
|                       2-FPEA G1h (m/z = 139)                        |                 830                  |                   0.1410                   |                   852                    |                     852                     |                  862                  |                   840                   |                    843                     |                 858                  |                    851                    |                 864                 |                 low-frequencies (<1000 cm-1)                  |               https://doi.org/10.1039/C5CP06131H                |
|                       2-FPEA G1h (m/z = 139)                        |                 796                  |                   0.3010                   |                   840                    |                     840                     |                  845                  |                   827                   |                    831                     |                 837                  |                    839                    |                 846                 |                 low-frequencies (<1000 cm-1)                  |               https://doi.org/10.1039/C5CP06131H                |
|                       2-FPEA G1h (m/z = 139)                        |                 758                  |                   0.1100                   |                   782                    |                     782                     |                  789                  |                   769                   |                    768                     |                 774                  |                    781                    |                 786                 |                 low-frequencies (<1000 cm-1)                  |               https://doi.org/10.1039/C5CP06131H                |
|                       2-FPEA G1h (m/z = 139)                        |                 738                  |                   0.4570                   |                   757                    |                     757                     |                  768                  |                   748                   |                    751                     |                 760                  |                    760                    |                 769                 |                 low-frequencies (<1000 cm-1)                  |               https://doi.org/10.1039/C5CP06131H                |
|                       2-FPEA G1h (m/z = 139)                        |                 727                  |                   0.7020                   |                   747                    |                     747                     |                  753                  |                   733                   |                    737                     |                 741                  |                    746                    |                 749                 |                 low-frequencies (<1000 cm-1)                  |               https://doi.org/10.1039/C5CP06131H                |
|                       2-FPEA G1h (m/z = 139)                        |                 592                  |                   0.1620                   |                   601                    |                     601                     |                  605                  |                   599                   |                    601                     |                 604                  |                    605                    |                 608                 |                 low-frequencies (<1000 cm-1)                  |               https://doi.org/10.1039/C5CP06131H                |
|                       2-FPEA G1h (m/z = 139)                        |                 560                  |                   0.2610                   |                   570                    |                     570                     |                  573                  |                   566                   |                    567                     |                 570                  |                    573                    |                 576                 |                 low-frequencies (<1000 cm-1)                  |               https://doi.org/10.1039/C5CP06131H                |
|                       2-FPEA G1h (m/z = 139)                        |                 528                  |                   0.1040                   |                   538                    |                     538                     |                  541                  |                   533                   |                    534                     |                 538                  |                    540                    |                 543                 |                 low-frequencies (<1000 cm-1)                  |               https://doi.org/10.1039/C5CP06131H                |
|                       2-FPEA G1h (m/z = 139)                        |                 404                  |                   0.0920                   |                   417                    |                     417                     |                  419                  |                   414                   |                    417                     |                 419                  |                    420                    |                 421                 |                 low-frequencies (<1000 cm-1)                  |               https://doi.org/10.1039/C5CP06131H                |
|                 2-FPEA G1h (IGSR in A1h, m/z = 139)                 |                 851                  |                   0.2000                   |                   874                    |                     874                     |                  879                  |                   861                   |                    863                     |                 869                  |                    875                    |                 879                 |                 low-frequencies (<1000 cm-1)                  |               https://doi.org/10.1039/C5CP06131H                |
|                 2-FPEA G1h (IGSR in A1h, m/z = 139)                 |                 796                  |                   0.2100                   |                   840                    |                     840                     |                  845                  |                   827                   |                    831                     |                 858                  |                    851                    |                 846                 |                 low-frequencies (<1000 cm-1)                  |               https://doi.org/10.1039/C5CP06131H                |
|                 2-FPEA G1h (IGSR in A1h, m/z = 139)                 |                 738                  |                   0.5510                   |                   757                    |                     757                     |                  768                  |                   748                   |                    751                     |                 760                  |                    760                    |                 769                 |                 low-frequencies (<1000 cm-1)                  |               https://doi.org/10.1039/C5CP06131H                |
|                 2-FPEA G1h (IGSR in A1h, m/z = 139)                 |                 591                  |                   0.2720                   |                   601                    |                     601                     |                  605                  |                   599                   |                    601                     |                 604                  |                    605                    |                 608                 |                 low-frequencies (<1000 cm-1)                  |               https://doi.org/10.1039/C5CP06131H                |
|                 2-FPEA G1h (IGSR in A1h, m/z = 139)                 |                 561                  |                   0.0300                   |                   570                    |                     570                     |                  573                  |                   566                   |                    567                     |                 570                  |                    573                    |                 576                 |                 low-frequencies (<1000 cm-1)                  |               https://doi.org/10.1039/C5CP06131H                |
|                 2-FPEA G1h (IGSR in A2, m/z = 139)                  |                 1142                 |                   0.2490                   |                   1169                   |                    1169                     |                 1169                  |                  1162                   |                    1168                    |                 1170                 |                   1178                    |                1179                 |               mid-frequencies (1000-2000 cm-1)                |               https://doi.org/10.1039/C5CP06131H                |
|                 2-FPEA G1h (IGSR in A2, m/z = 139)                  |                 1110                 |                   0.1920                   |                   1134                   |                    1134                     |                 1138                  |                  1126                   |                    1128                    |                 1135                 |                   1138                    |                1143                 |               mid-frequencies (1000-2000 cm-1)                |               https://doi.org/10.1039/C5CP06131H                |
|                 2-FPEA G1h (IGSR in A2, m/z = 139)                  |                 1041                 |                   0.4450                   |                   1068                   |                    1068                     |                 1071                  |                  1058                   |                    1058                    |                 1062                 |                   1072                    |                1075                 |               mid-frequencies (1000-2000 cm-1)                |               https://doi.org/10.1039/C5CP06131H                |
|                 2-FPEA G1h (IGSR in A2, m/z = 139)                  |                 879                  |                   0.3690                   |                   902                    |                     902                     |                  912                  |                   889                   |                    892                     |                 900                  |                    903                    |                 911                 |                 low-frequencies (<1000 cm-1)                  |               https://doi.org/10.1039/C5CP06131H                |
|                 2-FPEA G1h (IGSR in A2, m/z = 139)                  |                 851                  |                   0.4150                   |                   874                    |                     874                     |                  879                  |                   861                   |                    863                     |                 869                  |                    875                    |                 879                 |                 low-frequencies (<1000 cm-1)                  |               https://doi.org/10.1039/C5CP06131H                |
|                 2-FPEA G1h (IGSR in A2, m/z = 139)                  |                 796                  |                   0.4540                   |                   840                    |                     840                     |                  862                  |                   840                   |                    831                     |                 837                  |                    851                    |                 846                 |                 low-frequencies (<1000 cm-1)                  |               https://doi.org/10.1039/C5CP06131H                |
|                 2-FPEA G1h (IGSR in A2, m/z = 139)                  |                 738                  |                   0.8240                   |                   757                    |                     757                     |                  768                  |                   748                   |                    751                     |                 760                  |                    760                    |                 769                 |                 low-frequencies (<1000 cm-1)                  |               https://doi.org/10.1039/C5CP06131H                |
|                 2-FPEA G1h (IGSR in A2, m/z = 139)                  |                 727                  |                   1.3190                   |                   747                    |                     747                     |                  753                  |                   733                   |                    737                     |                 741                  |                    746                    |                 749                 |                 low-frequencies (<1000 cm-1)                  |               https://doi.org/10.1039/C5CP06131H                |
|                 2-FPEA G1h (IGSR in A2, m/z = 139)                  |                 560                  |                   0.4870                   |                   570                    |                     570                     |                  573                  |                   566                   |                    567                     |                 570                  |                    573                    |                 576                 |                 low-frequencies (<1000 cm-1)                  |               https://doi.org/10.1039/C5CP06131H                |
|                 2-FPEA G1h (IGSR in G2f, m/z = 139)                 |                 1339                 |                   0.2900                   |                   1367                   |                    1367                     |                 1367                  |                  1364                   |                    1365                    |                 1367                 |                   1375                    |                1376                 |               mid-frequencies (1000-2000 cm-1)                |               https://doi.org/10.1039/C5CP06131H                |
|                 2-FPEA G1h (IGSR in G2f, m/z = 139)                 |                 1111                 |                   0.1480                   |                   1134                   |                    1134                     |                 1138                  |                  1126                   |                    1128                    |                 1135                 |                   1138                    |                1143                 |               mid-frequencies (1000-2000 cm-1)                |               https://doi.org/10.1039/C5CP06131H                |
|                 2-FPEA G1h (IGSR in G2f, m/z = 139)                 |                 1041                 |                   0.2210                   |                   1068                   |                    1068                     |                 1071                  |                  1058                   |                    1058                    |                 1062                 |                   1072                    |                1075                 |               mid-frequencies (1000-2000 cm-1)                |               https://doi.org/10.1039/C5CP06131H                |
|                 2-FPEA G1h (IGSR in G2f, m/z = 139)                 |                 879                  |                   0.2570                   |                   902                    |                     902                     |                  912                  |                   889                   |                    892                     |                 900                  |                    903                    |                 911                 |                 low-frequencies (<1000 cm-1)                  |               https://doi.org/10.1039/C5CP06131H                |
|                 2-FPEA G1h (IGSR in G2f, m/z = 139)                 |                 727                  |                   0.3120                   |                   747                    |                     747                     |                  753                  |                   733                   |                    737                     |                 741                  |                    746                    |                 749                 |                 low-frequencies (<1000 cm-1)                  |               https://doi.org/10.1039/C5CP06131H                |
|                 2-FPEA G1h (IGSR in G2f, m/z = 139)                 |                 560                  |                   0.1110                   |                   570                    |                     570                     |                  573                  |                   566                   |                    567                     |                 570                  |                    573                    |                 576                 |                 low-frequencies (<1000 cm-1)                  |               https://doi.org/10.1039/C5CP06131H                |
|                 2-FPEA G1h (IGSR in G2h, m/z = 139)                 |                 1339                 |                   0.1320                   |                   1367                   |                    1367                     |                 1367                  |                  1364                   |                    1365                    |                 1367                 |                   1375                    |                1376                 |               mid-frequencies (1000-2000 cm-1)                |               https://doi.org/10.1039/C5CP06131H                |
|                 2-FPEA G1h (IGSR in G2h, m/z = 139)                 |                 1238                 |                   0.1870                   |                   1280                   |                    1280                     |                 1287                  |                  1242                   |                    1243                    |                 1254                 |                   1267                    |                1278                 |               mid-frequencies (1000-2000 cm-1)                |               https://doi.org/10.1039/C5CP06131H                |
|                 2-FPEA G1h (IGSR in G2h, m/z = 139)                 |                 880                  |                   0.0930                   |                   902                    |                     902                     |                  912                  |                   889                   |                    892                     |                 900                  |                    903                    |                 911                 |                 low-frequencies (<1000 cm-1)                  |               https://doi.org/10.1039/C5CP06131H                |
|                 2-FPEA G1h (IGSR in G2h, m/z = 139)                 |                 851                  |                   0.2250                   |                   874                    |                     874                     |                  879                  |                   861                   |                    863                     |                 869                  |                    875                    |                 879                 |                 low-frequencies (<1000 cm-1)                  |               https://doi.org/10.1039/C5CP06131H                |
|                 2-FPEA G1h (IGSR in G2h, m/z = 139)                 |                 796                  |                   0.2580                   |                   840                    |                     840                     |                  845                  |                   827                   |                    831                     |                 837                  |                    851                    |                 846                 |                 low-frequencies (<1000 cm-1)                  |               https://doi.org/10.1039/C5CP06131H                |
|                 2-FPEA G1h (IGSR in G2h, m/z = 139)                 |                 738                  |                   0.3970                   |                   757                    |                     757                     |                  768                  |                   748                   |                    751                     |                 760                  |                    760                    |                 769                 |                 low-frequencies (<1000 cm-1)                  |               https://doi.org/10.1039/C5CP06131H                |
|                 2-FPEA G1h (IGSR in G2h, m/z = 139)                 |                 727                  |                   0.2230                   |                   747                    |                     747                     |                  753                  |                   733                   |                    737                     |                 741                  |                    746                    |                 749                 |                 low-frequencies (<1000 cm-1)                  |               https://doi.org/10.1039/C5CP06131H                |
|                 2-FPEA G1h (IGSR in G2h, m/z = 139)                 |                 559                  |                   0.1680                   |                   570                    |                     570                     |                  573                  |                   566                   |                    567                     |                 570                  |                    573                    |                 576                 |                 low-frequencies (<1000 cm-1)                  |               https://doi.org/10.1039/C5CP06131H                |
|                        4-FPEA A2 (m/z = 139)                        |                 3419                 |                   0.4320                   |                   3622                   |                    3622                     |                 3603                  |                  3578                   |                    3576                    |                 3559                 |                   3631                    |                3614                 |                              N-H                              |               https://doi.org/10.1039/C6CP06456F                |
|                        4-FPEA A2 (m/z = 139)                        |                 3351                 |                   1.0000                   |                   3538                   |                    3538                     |                 3521                  |                  3498                   |                    3497                    |                 3482                 |                   3547                    |                3532                 |                              N-H                              |               https://doi.org/10.1039/C6CP06456F                |
|                        4-FPEA A2 (m/z = 139)                        |                 3085                 |                   0.9600                   |                   3235                   |                    3235                     |                 3232                  |                  3198                   |                    3197                    |                 3198                 |                   3222                    |                3225                 |                            C-Hring                            |               https://doi.org/10.1039/C6CP06456F                |
|                        4-FPEA A2 (m/z = 139)                        |                 3052                 |                   0.3860                   |                   3197                   |                    3197                     |                 3195                  |                  3163                   |                    3161                    |                 3162                 |                   3185                    |                3189                 |                            C-Hring                            |               https://doi.org/10.1039/C6CP06456F                |
|                        4-FPEA A2 (m/z = 139)                        |                 2943                 |                   0.3300                   |                   3090                   |                    3090                     |                 3086                  |                  3045                   |                    3043                    |                 3041                 |                   3077                    |                3077                 |                           C-Hethyll                            |               https://doi.org/10.1039/C6CP06456F                |
|                        4-FPEA A2 (m/z = 139)                        |                 2926                 |                   0.3360                   |                   3067                   |                    3067                     |                 3064                  |                  3031                   |                    3028                    |                 3026                 |                   3052                    |                3054                 |                           C-Hethyll                            |               https://doi.org/10.1039/C6CP06456F                |
|                        4-FPEA A2 (m/z = 139)                        |                 2910                 |                   0.6880                   |                   3053                   |                    3053                     |                 3050                  |                  3014                   |                    3013                    |                 3012                 |                   3039                    |                3042                 |                           C-Hethyll                            |               https://doi.org/10.1039/C6CP06456F                |
|                        4-FPEA G1 (m/z = 139)                        |                 3416                 |                   0.4460                   |                   3624                   |                    3624                     |                 3609                  |                  3580                   |                    3581                    |                 3568                 |                   3632                    |                3619                 |                              N-H                              |               https://doi.org/10.1039/C6CP06456F                |
|                        4-FPEA G1 (m/z = 139)                        |                 3348                 |                   0.7660                   |                   3538                   |                    3538                     |                 3525                  |                  3502                   |                    3501                    |                 3491                 |                   3547                    |                3537                 |                              N-H                              |               https://doi.org/10.1039/C6CP06456F                |
|                        4-FPEA G1 (m/z = 139)                        |                 3084                 |                   1.0000                   |                   3233                   |                    3233                     |                 3231                  |                  3198                   |                    3198                    |                 3198                 |                   3222                    |                3225                 |                            C-Hring                            |               https://doi.org/10.1039/C6CP06456F                |
|                        4-FPEA G1 (m/z = 139)                        |                 3083                 |                   0.8040                   |                   3231                   |                    3231                     |                 3230                  |                  3197                   |                    3197                    |                 3197                 |                   3221                    |                3224                 |                            C-Hring                            |               https://doi.org/10.1039/C6CP06456F                |
|                        4-FPEA G1 (m/z = 139)                        |                 3060                 |                   0.3510                   |                   3204                   |                    3204                     |                 3202                  |                  3173                   |                    3173                    |                 3175                 |                   3195                    |                3198                 |                            C-Hring                            |               https://doi.org/10.1039/C6CP06456F                |
|                        4-FPEA G1 (m/z = 139)                        |                 3050                 |                   0.2320                   |                   3193                   |                    3193                     |                 3192                  |                  3161                   |                    3160                    |                 3161                 |                   3183                    |                3187                 |                            C-Hring                            |               https://doi.org/10.1039/C6CP06456F                |
|                        4-FPEA G1 (m/z = 139)                        |                 2961                 |                   0.7710                   |                   3124                   |                    3124                     |                 3123                  |                  3077                   |                    3077                    |                 3075                 |                   3110                    |                3112                 |                           C-Hethyll                            |               https://doi.org/10.1039/C6CP06456F                |
|                        4-FPEA G1 (m/z = 139)                        |                 2936                 |                   0.6910                   |                   3099                   |                    3099                     |                 3097                  |                  3051                   |                    3050                    |                 3048                 |                   3083                    |                3084                 |                           C-Hethyll                            |               https://doi.org/10.1039/C6CP06456F                |
|                        4-FPEA G1 (m/z = 139)                        |                 2921                 |                   0.4290                   |                   3072                   |                    3072                     |                 3073                  |                  3029                   |                    3028                    |                 3029                 |                   3056                    |                3060                 |                           C-Hethyll                            |               https://doi.org/10.1039/C6CP06456F                |
|                        4-FPEA G1 (m/z = 139)                        |                 2850                 |                   0.3970                   |                   2998                   |                    2997                     |                 2997                  |                  2945                   |                    2942                    |                 2941                 |                   2972                    |                2974                 |                           C-Hethyll                            |               https://doi.org/10.1039/C6CP06456F                |
|                        4-FPEA G1 (m/z = 139)                        |                 1616                 |                   0.5710                   |                   1686                   |                    1686                     |                 1688                  |                  1657                   |                    1662                    |                 1661                 |                   1686                    |                1689                 |               mid-frequencies (1000-2000 cm-1)                |               https://doi.org/10.1039/C6CP06456F                |
|                        4-FPEA G1 (m/z = 139)                        |                 1606                 |                   0.2680                   |                   1670                   |                    1670                     |                 1670                  |                  1644                   |                    1645                    |                 1650                 |                   1669                    |                1669                 |               mid-frequencies (1000-2000 cm-1)                |               https://doi.org/10.1039/C6CP06456F                |
|                        4-FPEA G1 (m/z = 139)                        |                 1595                 |                   0.1590                   |                   1656                   |                    1656                     |                 1650                  |                  1633                   |                    1632                    |                 1634                 |                   1666                    |                1664                 |               mid-frequencies (1000-2000 cm-1)                |               https://doi.org/10.1039/C6CP06456F                |
|                        4-FPEA G1 (m/z = 139)                        |                 1520                 |                   0.2060                   |                   1562                   |                    1562                     |                 1567                  |                  1538                   |                    1539                    |                 1547                 |                   1561                    |                1568                 |               mid-frequencies (1000-2000 cm-1)                |               https://doi.org/10.1039/C6CP06456F                |
|                        4-FPEA G1 (m/z = 139)                        |                 1475                 |                   0.3290                   |                   1513                   |                    1513                     |                 1514                  |                  1509                   |                    1510                    |                 1511                 |                   1515                    |                1518                 |               mid-frequencies (1000-2000 cm-1)                |               https://doi.org/10.1039/C6CP06456F                |
|                        4-FPEA G1 (m/z = 139)                        |                 1448                 |                   0.1920                   |                   1486                   |                    1486                     |                 1486                  |                  1483                   |                    1489                    |                 1491                 |                   1490                    |                1493                 |               mid-frequencies (1000-2000 cm-1)                |               https://doi.org/10.1039/C6CP06456F                |
|                        4-FPEA G1 (m/z = 139)                        |                 1417                 |                   0.1310                   |                   1461                   |                    1461                     |                 1465                  |                  1444                   |                    1446                    |                 1452                 |                   1463                    |                1468                 |               mid-frequencies (1000-2000 cm-1)                |               https://doi.org/10.1039/C6CP06456F                |
|                        4-FPEA G1 (m/z = 139)                        |                 1396                 |                   0.2030                   |                   1420                   |                    1420                     |                 1420                  |                  1416                   |                    1417                    |                 1419                 |                   1428                    |                1430                 |               mid-frequencies (1000-2000 cm-1)                |               https://doi.org/10.1039/C6CP06456F                |
|                        4-FPEA G1 (m/z = 139)                        |                 1337                 |                   0.5930                   |                   1367                   |                    1367                     |                 1366                  |                  1361                   |                    1362                    |                 1363                 |                   1372                    |                1373                 |               mid-frequencies (1000-2000 cm-1)                |               https://doi.org/10.1039/C6CP06456F                |
|                        4-FPEA G1 (m/z = 139)                        |                 1330                 |                   0.2460                   |                   1346                   |                    1346                     |                 1347                  |                  1346                   |                    1347                    |                 1352                 |                   1353                    |                1357                 |               mid-frequencies (1000-2000 cm-1)                |               https://doi.org/10.1039/C6CP06456F                |
|                        4-FPEA G1 (m/z = 139)                        |                 1316                 |                   0.1460                   |                   1331                   |                    1331                     |                 1332                  |                  1331                   |                    1332                    |                 1336                 |                   1339                    |                1342                 |               mid-frequencies (1000-2000 cm-1)                |               https://doi.org/10.1039/C6CP06456F                |
|                        4-FPEA G1 (m/z = 139)                        |                 1304                 |                   0.1430                   |                   1317                   |                    1317                     |                 1318                  |                  1322                   |                    1323                    |                 1327                 |                   1326                    |                1328                 |               mid-frequencies (1000-2000 cm-1)                |               https://doi.org/10.1039/C6CP06456F                |
|                        4-FPEA G1 (m/z = 139)                        |                 1241                 |                   0.6130                   |                   1284                   |                    1284                     |                 1293                  |                  1238                   |                    1239                    |                 1256                 |                   1266                    |                1282                 |               mid-frequencies (1000-2000 cm-1)                |               https://doi.org/10.1039/C6CP06456F                |
|                        4-FPEA G1 (m/z = 139)                        |                 1210                 |                   0.7490                   |                   1235                   |                    1235                     |                 1238                  |                  1222                   |                    1224                    |                 1228                 |                   1236                    |                1240                 |               mid-frequencies (1000-2000 cm-1)                |               https://doi.org/10.1039/C6CP06456F                |
|                        4-FPEA G1 (m/z = 139)                        |                 1186                 |                   0.1860                   |                   1215                   |                    1215                     |                 1215                  |                  1212                   |                    1214                    |                 1216                 |                   1220                    |                1221                 |               mid-frequencies (1000-2000 cm-1)                |               https://doi.org/10.1039/C6CP06456F                |
|                        4-FPEA G1 (m/z = 139)                        |                 1161                 |                   0.4560                   |                   1180                   |                    1180                     |                 1182                  |                  1177                   |                    1181                    |                 1187                 |                   1188                    |                1193                 |               mid-frequencies (1000-2000 cm-1)                |               https://doi.org/10.1039/C6CP06456F                |
|                        4-FPEA G1 (m/z = 139)                        |                 1142                 |                   0.5230                   |                   1169                   |                    1169                     |                 1169                  |                  1161                   |                    1166                    |                 1169                 |                   1177                    |                1179                 |               mid-frequencies (1000-2000 cm-1)                |               https://doi.org/10.1039/C6CP06456F                |
|                        4-FPEA G1 (m/z = 139)                        |                 1099                 |                   0.1840                   |                   1123                   |                    1123                     |                 1125                  |                  1121                   |                    1126                    |                 1130                 |                   1131                    |                1134                 |               mid-frequencies (1000-2000 cm-1)                |               https://doi.org/10.1039/C6CP06456F                |
|                        4-FPEA G1 (m/z = 139)                        |                 1085                 |                   0.2000                   |                   1117                   |                    1117                     |                 1117                  |                  1096                   |                    1098                    |                 1099                 |                   1123                    |                1123                 |               mid-frequencies (1000-2000 cm-1)                |               https://doi.org/10.1039/C6CP06456F                |
|                        4-FPEA G1 (m/z = 139)                        |                 1025                 |                   0.3740                   |                   1056                   |                    1056                     |                 1058                  |                  1041                   |                    1046                    |                 1049                 |                   1057                    |                1061                 |               mid-frequencies (1000-2000 cm-1)                |               https://doi.org/10.1039/C6CP06456F                |
|                        4-FPEA G1 (m/z = 139)                        |                 913                  |                   0.2310                   |                   933                    |                     933                     |                  935                  |                   916                   |                    920                     |                 922                  |                    933                    |                 934                 |                 low-frequencies (<1000 cm-1)                  |               https://doi.org/10.1039/C6CP06456F                |
|                        4-FPEA G1 (m/z = 139)                        |                 876                  |                   0.5350                   |                   895                    |                     895                     |                  901                  |                   883                   |                    887                     |                 894                  |                    897                    |                 903                 |                 low-frequencies (<1000 cm-1)                  |               https://doi.org/10.1039/C6CP06456F                |
|                        4-FPEA G1 (m/z = 139)                        |                 840                  |                   1.0000                   |                   858                    |                     857                     |                  864                  |                   840                   |                    840                     |                 847                  |                    854                    |                 859                 |                 low-frequencies (<1000 cm-1)                  |               https://doi.org/10.1039/C6CP06456F                |
|                        4-FPEA G1 (m/z = 139)                        |                 837                  |                   0.7050                   |                   856                    |                     856                     |                  862                  |                   839                   |                    835                     |                 845                  |                    853                    |                 855                 |                 low-frequencies (<1000 cm-1)                  |               https://doi.org/10.1039/C6CP06456F                |
|                        4-FPEA G1 (m/z = 139)                        |                 824                  |                   0.9250                   |                   842                    |                     842                     |                  850                  |                   825                   |                    826                     |                 834                  |                    846                    |                 847                 |                 low-frequencies (<1000 cm-1)                  |               https://doi.org/10.1039/C6CP06456F                |
|                        4-FPEA G1 (m/z = 139)                        |                 727                  |                   0.3670                   |                   741                    |                     741                     |                  755                  |                   734                   |                    737                     |                 749                  |                    745                    |                 758                 |                 low-frequencies (<1000 cm-1)                  |               https://doi.org/10.1039/C6CP06456F                |
|                        4-FPEA G1 (m/z = 139)                        |                 709                  |                   0.4500                   |                   722                    |                     722                     |                  729                  |                   709                   |                    712                     |                 719                  |                    722                    |                 728                 |                 low-frequencies (<1000 cm-1)                  |               https://doi.org/10.1039/C6CP06456F                |
|                        4-FPEA G1 (m/z = 139)                        |                 640                  |                   0.3430                   |                   650                    |                     649                     |                  652                  |                   650                   |                    650                     |                 653                  |                    655                    |                 657                 |                 low-frequencies (<1000 cm-1)                  |               https://doi.org/10.1039/C6CP06456F                |
|                        4-FPEA G1 (m/z = 139)                        |                 529                  |                   0.3270                   |                   566                    |                     566                     |                  570                  |                   560                   |                    563                     |                 567                  |                    568                    |                 572                 |                 low-frequencies (<1000 cm-1)                  |               https://doi.org/10.1039/C6CP06456F                |
|                        4-FPEA G1 (m/z = 139)                        |                 481                  |                   0.4380                   |                   491                    |                     491                     |                  495                  |                   485                   |                    488                     |                 491                  |                    494                    |                 497                 |                 low-frequencies (<1000 cm-1)                  |               https://doi.org/10.1039/C6CP06456F                |
|                        4-FPEA G1 (m/z = 139)                        |                 432                  |                   0.4200                   |                   440                    |                     440                     |                  442                  |                   434                   |                    441                     |                 444                  |                    442                    |                 444                 |                 low-frequencies (<1000 cm-1)                  |               https://doi.org/10.1039/C6CP06456F                |
|                        4-FPEA G1 (m/z = 139)                        |                 423                  |                   0.5030                   |                   429                    |                     429                     |                  428                  |                   427                   |                    427                     |                 427                  |                    432                    |                 434                 |                 low-frequencies (<1000 cm-1)                  |               https://doi.org/10.1039/C6CP06456F                |
|                  4-FPEA G1 (IGSR in A2, m/z = 139)                  |                 2962                 |                   0.8240                   |                   3124                   |                    3124                     |                 3123                  |                  3077                   |                    3077                    |                 3075                 |                   3110                    |                3112                 |                           C-Hethyll                            |               https://doi.org/10.1039/C6CP06456F                |
|                  4-FPEA G1 (IGSR in A2, m/z = 139)                  |                 2937                 |                   0.7100                   |                   3099                   |                    3099                     |                 3097                  |                  3051                   |                    3050                    |                 3048                 |                   3083                    |                3084                 |                           C-Hethyll                            |               https://doi.org/10.1039/C6CP06456F                |
|                  4-FPEA G1 (IGSR in A2, m/z = 139)                  |                 2848                 |                   0.4280                   |                   2998                   |                    2997                     |                 2997                  |                  2945                   |                    2942                    |                 2941                 |                   2972                    |                2974                 |                           C-Hethyll                            |               https://doi.org/10.1039/C6CP06456F                |
|                  4-FPEA G1 (IGSR in A2, m/z = 139)                  |                 1337                 |                   0.4240                   |                   1367                   |                    1367                     |                 1366                  |                  1361                   |                    1362                    |                 1363                 |                   1372                    |                1373                 |               mid-frequencies (1000-2000 cm-1)                |               https://doi.org/10.1039/C6CP06456F                |
|                  4-FPEA G1 (IGSR in A2, m/z = 139)                  |                 1317                 |                   0.2560                   |                   1331                   |                    1331                     |                 1332                  |                  1331                   |                    1332                    |                 1336                 |                   1339                    |                1342                 |               mid-frequencies (1000-2000 cm-1)                |               https://doi.org/10.1039/C6CP06456F                |
|                  4-FPEA G1 (IGSR in A2, m/z = 139)                  |                 1242                 |                   0.5000                   |                   1284                   |                    1284                     |                 1293                  |                  1238                   |                    1239                    |                 1256                 |                   1266                    |                1282                 |               mid-frequencies (1000-2000 cm-1)                |               https://doi.org/10.1039/C6CP06456F                |
|                  4-FPEA G1 (IGSR in A2, m/z = 139)                  |                 1210                 |                   0.7300                   |                   1235                   |                    1235                     |                 1238                  |                  1222                   |                    1224                    |                 1228                 |                   1236                    |                1240                 |               mid-frequencies (1000-2000 cm-1)                |               https://doi.org/10.1039/C6CP06456F                |
|                  4-FPEA G1 (IGSR in A2, m/z = 139)                  |                 1188                 |                   0.1400                   |                   1215                   |                    1215                     |                 1215                  |                  1212                   |                    1214                    |                 1216                 |                   1220                    |                1221                 |               mid-frequencies (1000-2000 cm-1)                |               https://doi.org/10.1039/C6CP06456F                |
|                  4-FPEA G1 (IGSR in A2, m/z = 139)                  |                 1160                 |                   0.4510                   |                   1180                   |                    1180                     |                 1182                  |                  1177                   |                    1181                    |                 1187                 |                   1188                    |                1193                 |               mid-frequencies (1000-2000 cm-1)                |               https://doi.org/10.1039/C6CP06456F                |
|                  4-FPEA G1 (IGSR in A2, m/z = 139)                  |                 1142                 |                   0.6130                   |                   1169                   |                    1169                     |                 1169                  |                  1161                   |                    1166                    |                 1169                 |                   1177                    |                1179                 |               mid-frequencies (1000-2000 cm-1)                |               https://doi.org/10.1039/C6CP06456F                |
|                  4-FPEA G1 (IGSR in A2, m/z = 139)                  |                 1099                 |                   0.1660                   |                   1123                   |                    1123                     |                 1125                  |                  1121                   |                    1126                    |                 1130                 |                   1131                    |                1134                 |               mid-frequencies (1000-2000 cm-1)                |               https://doi.org/10.1039/C6CP06456F                |
|                  4-FPEA G1 (IGSR in A2, m/z = 139)                  |                 1087                 |                   0.2510                   |                   1117                   |                    1117                     |                 1117                  |                  1096                   |                    1098                    |                 1099                 |                   1123                    |                1123                 |               mid-frequencies (1000-2000 cm-1)                |               https://doi.org/10.1039/C6CP06456F                |
|                  4-FPEA G1 (IGSR in A2, m/z = 139)                  |                 1025                 |                   0.6260                   |                   1056                   |                    1056                     |                 1058                  |                  1041                   |                    1046                    |                 1049                 |                   1057                    |                1061                 |               mid-frequencies (1000-2000 cm-1)                |               https://doi.org/10.1039/C6CP06456F                |
|                  4-FPEA G1 (IGSR in A2, m/z = 139)                  |                 913                  |                   0.3740                   |                   933                    |                     933                     |                  935                  |                   916                   |                    920                     |                 922                  |                    933                    |                 934                 |                 low-frequencies (<1000 cm-1)                  |               https://doi.org/10.1039/C6CP06456F                |
|                  4-FPEA G1 (IGSR in A2, m/z = 139)                  |                 876                  |                   0.7670                   |                   895                    |                     895                     |                  901                  |                   883                   |                    887                     |                 894                  |                    897                    |                 903                 |                 low-frequencies (<1000 cm-1)                  |               https://doi.org/10.1039/C6CP06456F                |
|                  4-FPEA G1 (IGSR in A2, m/z = 139)                  |                 840                  |                   1.0000                   |                   858                    |                     857                     |                  864                  |                   840                   |                    840                     |                 847                  |                    854                    |                 859                 |                 low-frequencies (<1000 cm-1)                  |               https://doi.org/10.1039/C6CP06456F                |
|                  4-FPEA G1 (IGSR in A2, m/z = 139)                  |                 837                  |                   0.8100                   |                   856                    |                     856                     |                  862                  |                   839                   |                    835                     |                 845                  |                    853                    |                 855                 |                 low-frequencies (<1000 cm-1)                  |               https://doi.org/10.1039/C6CP06456F                |
|                  4-FPEA G1 (IGSR in A2, m/z = 139)                  |                 826                  |                   0.7570                   |                   842                    |                     842                     |                  850                  |                   825                   |                    826                     |                 834                  |                    846                    |                 847                 |                 low-frequencies (<1000 cm-1)                  |               https://doi.org/10.1039/C6CP06456F                |
|                  4-FPEA G1 (IGSR in A2, m/z = 139)                  |                 728                  |                   0.4930                   |                   741                    |                     741                     |                  755                  |                   734                   |                    737                     |                 749                  |                    745                    |                 758                 |                 low-frequencies (<1000 cm-1)                  |               https://doi.org/10.1039/C6CP06456F                |
|                  4-FPEA G1 (IGSR in A2, m/z = 139)                  |                 710                  |                   0.7350                   |                   722                    |                     722                     |                  729                  |                   709                   |                    712                     |                 719                  |                    722                    |                 728                 |                 low-frequencies (<1000 cm-1)                  |               https://doi.org/10.1039/C6CP06456F                |
|                  4-FPEA G1 (IGSR in A2, m/z = 139)                  |                 641                  |                   0.5450                   |                   650                    |                     649                     |                  652                  |                   650                   |                    650                     |                 653                  |                    655                    |                 657                 |                 low-frequencies (<1000 cm-1)                  |               https://doi.org/10.1039/C6CP06456F                |
|                  4-FPEA G1 (IGSR in A2, m/z = 139)                  |                 482                  |                   0.3020                   |                   491                    |                     491                     |                  495                  |                   485                   |                    488                     |                 491                  |                    494                    |                 497                 |                 low-frequencies (<1000 cm-1)                  |               https://doi.org/10.1039/C6CP06456F                |
|                  4-FPEA G1 (IGSR in A2, m/z = 139)                  |                 431                  |                   0.3350                   |                   440                    |                     440                     |                  442                  |                   434                   |                    441                     |                 444                  |                    442                    |                 444                 |                 low-frequencies (<1000 cm-1)                  |               https://doi.org/10.1039/C6CP06456F                |
|                  4-FPEA G1 (IGSR in A2, m/z = 139)                  |                 424                  |                   0.2640                   |                   429                    |                     429                     |                  428                  |                   427                   |                    427                     |                 427                  |                    432                    |                 434                 |                 low-frequencies (<1000 cm-1)                  |               https://doi.org/10.1039/C6CP06456F                |
|                  4-FPEA G1 (IGSR in A2, m/z = 139)                  |                 1337                 |                   0.5580                   |                   1367                   |                    1367                     |                 1366                  |                  1361                   |                    1362                    |                 1363                 |                   1372                    |                1373                 |               mid-frequencies (1000-2000 cm-1)                |               https://doi.org/10.1039/C6CP06456F                |
|                  4-FPEA G1 (IGSR in A2, m/z = 139)                  |                 1211                 |                   0.5160                   |                   1235                   |                    1235                     |                 1238                  |                  1222                   |                    1224                    |                 1228                 |                   1236                    |                1240                 |               mid-frequencies (1000-2000 cm-1)                |               https://doi.org/10.1039/C6CP06456F                |
|                  4-FPEA G1 (IGSR in A2, m/z = 139)                  |                 1142                 |                   0.9190                   |                   1169                   |                    1169                     |                 1169                  |                  1161                   |                    1166                    |                 1169                 |                   1177                    |                1179                 |               mid-frequencies (1000-2000 cm-1)                |               https://doi.org/10.1039/C6CP06456F                |
|                  4-FPEA G1 (IGSR in A2, m/z = 139)                  |                 1025                 |                   1.0780                   |                   1056                   |                    1056                     |                 1058                  |                  1041                   |                    1046                    |                 1049                 |                   1057                    |                1061                 |               mid-frequencies (1000-2000 cm-1)                |               https://doi.org/10.1039/C6CP06456F                |
|                  4-FPEA G1 (IGSR in A2, m/z = 139)                  |                 876                  |                   1.1450                   |                   895                    |                     895                     |                  901                  |                   883                   |                    887                     |                 894                  |                    897                    |                 903                 |                 low-frequencies (<1000 cm-1)                  |               https://doi.org/10.1039/C6CP06456F                |
|                  4-FPEA G1 (IGSR in A2, m/z = 139)                  |                 840                  |                   0.7960                   |                   858                    |                     857                     |                  864                  |                   840                   |                    840                     |                 847                  |                    854                    |                 859                 |                 low-frequencies (<1000 cm-1)                  |               https://doi.org/10.1039/C6CP06456F                |
|                  4-FPEA G1 (IGSR in A2, m/z = 139)                  |                 827                  |                   0.6400                   |                   842                    |                     842                     |                  850                  |                   825                   |                    826                     |                 834                  |                    846                    |                 847                 |                 low-frequencies (<1000 cm-1)                  |               https://doi.org/10.1039/C6CP06456F                |
|                  4-FPEA G1 (IGSR in A2, m/z = 139)                  |                 728                  |                   0.4710                   |                   741                    |                     741                     |                  755                  |                   734                   |                    737                     |                 749                  |                    745                    |                 758                 |                 low-frequencies (<1000 cm-1)                  |               https://doi.org/10.1039/C6CP06456F                |
|                  4-FPEA G1 (IGSR in A2, m/z = 139)                  |                 710                  |                   0.6010                   |                   722                    |                     722                     |                  729                  |                   709                   |                    712                     |                 719                  |                    722                    |                 728                 |                 low-frequencies (<1000 cm-1)                  |               https://doi.org/10.1039/C6CP06456F                |
|                  4-FPEA G1 (IGSR in A2, m/z = 139)                  |                 640                  |                   0.4220                   |                   650                    |                     649                     |                  652                  |                   650                   |                    650                     |                 653                  |                    655                    |                 657                 |                 low-frequencies (<1000 cm-1)                  |               https://doi.org/10.1039/C6CP06456F                |
|                        4-FPEA G2 (m/z = 139)                        |                 3408                 |                   0.3100                   |                   3617                   |                    3617                     |                 3600                  |                  3578                   |                    3574                    |                 3562                 |                   3625                    |                3612                 |                              N-H                              |               https://doi.org/10.1039/C6CP06456F                |
|                        4-FPEA G2 (m/z = 139)                        |                 3344                 |                   0.6420                   |                   3532                   |                    3532                     |                 3517                  |                  3498                   |                    3494                    |                 3484                 |                   3541                    |                3529                 |                              N-H                              |               https://doi.org/10.1039/C6CP06456F                |
|                        4-FPEA G2 (m/z = 139)                        |                 3084                 |                   1.0000                   |                   3232                   |                    3232                     |                 3231                  |                  3198                   |                    3198                    |                 3198                 |                   3222                    |                3225                 |                            C-Hring                            |               https://doi.org/10.1039/C6CP06456F                |
|                        4-FPEA G2 (m/z = 139)                        |                 3054                 |                   0.2720                   |                   3198                   |                    3198                     |                 3196                  |                  3166                   |                    3165                    |                 3167                 |                   3221                    |                3191                 |                            C-Hring                            |               https://doi.org/10.1039/C6CP06456F                |
|                        4-FPEA G2 (m/z = 139)                        |                 3050                 |                   0.2820                   |                   3195                   |                    3194                     |                 3193                  |                  3162                   |                    3161                    |                 3162                 |                   3187                    |                3188                 |                            C-Hring                            |               https://doi.org/10.1039/C6CP06456F                |
|                        4-FPEA G2 (m/z = 139)                        |                 2948                 |                   0.7310                   |                   3113                   |                    3113                     |                 3110                  |                  3066                   |                    3067                    |                 3064                 |                   3099                    |                3099                 |                           C-Hethyll                            |               https://doi.org/10.1039/C6CP06456F                |
|                        4-FPEA G2 (m/z = 139)                        |                 2927                 |                   0.6020                   |                   3101                   |                    3101                     |                 3099                  |                  3051                   |                    3052                    |                 3050                 |                   3087                    |                3088                 |                           C-Hethyll                            |               https://doi.org/10.1039/C6CP06456F                |
|                        4-FPEA G2 (m/z = 139)                        |                 2882                 |                   0.3770                   |                   3065                   |                    3065                     |                 3064                  |                  3025                   |                    3023                    |                 3022                 |                   3050                    |                3051                 |                           C-Hethyll                            |               https://doi.org/10.1039/C6CP06456F                |
|                        4-FPEA G2 (m/z = 139)                        |                 2864                 |                   0.2260                   |                   3057                   |                    3057                     |                 3056                  |                  3013                   |                    3013                    |                 3014                 |                   3041                    |                3045                 |                           C-Hethyll                            |               https://doi.org/10.1039/C6CP06456F                |
|                        4-FPEA G2 (m/z = 139)                        |                 1619                 |                   0.6630                   |                   1685                   |                    1685                     |                 1688                  |                  1645                   |                    1645                    |                 1650                 |                   1686                    |                1689                 |               mid-frequencies (1000-2000 cm-1)                |               https://doi.org/10.1039/C6CP06456F                |
|                        4-FPEA G2 (m/z = 139)                        |                 1466                 |                   0.5280                   |                   1494                   |                    1494                     |                 1497                  |                  1490                   |                    1493                    |                 1495                 |                   1497                    |                1500                 |               mid-frequencies (1000-2000 cm-1)                |               https://doi.org/10.1039/C6CP06456F                |
|                        4-FPEA G2 (m/z = 139)                        |                 1456                 |                   0.4810                   |                   1489                   |                    1489                     |                 1490                  |                  1485                   |                    1490                    |                 1492                 |                   1492                    |                1495                 |               mid-frequencies (1000-2000 cm-1)                |               https://doi.org/10.1039/C6CP06456F                |
|                        4-FPEA G2 (m/z = 139)                        |                 1365                 |                   0.6360                   |                   1393                   |                    1393                     |                 1393                  |                  1390                   |                    1390                    |                 1393                 |                   1398                    |                1399                 |               mid-frequencies (1000-2000 cm-1)                |               https://doi.org/10.1039/C6CP06456F                |
|                        4-FPEA G2 (m/z = 139)                        |                 1327                 |                   0.4540                   |                   1356                   |                    1356                     |                 1355                  |                  1353                   |                    1354                    |                 1355                 |                   1364                    |                1363                 |               mid-frequencies (1000-2000 cm-1)                |               https://doi.org/10.1039/C6CP06456F                |
|                        4-FPEA G2 (m/z = 139)                        |                 1308                 |                   0.5750                   |                   1331                   |                    1331                     |                 1332                  |                  1332                   |                    1334                    |                 1337                 |                   1340                    |                1343                 |               mid-frequencies (1000-2000 cm-1)                |               https://doi.org/10.1039/C6CP06456F                |
|                        4-FPEA G2 (m/z = 139)                        |                 1293                 |                   0.3200                   |                   1316                   |                    1316                     |                 1317                  |                  1322                   |                    1323                    |                 1327                 |                   1326                    |                1328                 |               mid-frequencies (1000-2000 cm-1)                |               https://doi.org/10.1039/C6CP06456F                |
|                        4-FPEA G2 (m/z = 139)                        |                 1208                 |                   0.9870                   |                   1242                   |                    1242                     |                 1243                  |                  1237                   |                    1240                    |                 1257                 |                   1248                    |                1249                 |               mid-frequencies (1000-2000 cm-1)                |               https://doi.org/10.1039/C6CP06456F                |
|                        4-FPEA G2 (m/z = 139)                        |                 1201                 |                   0.9470                   |                   1232                   |                    1232                     |                 1236                  |                  1219                   |                    1221                    |                 1224                 |                   1235                    |                1238                 |               mid-frequencies (1000-2000 cm-1)                |               https://doi.org/10.1039/C6CP06456F                |
|                        4-FPEA G2 (m/z = 139)                        |                 1127                 |                   0.4590                   |                   1158                   |                    1158                     |                 1157                  |                  1150                   |                    1155                    |                 1156                 |                   1163                    |                1164                 |               mid-frequencies (1000-2000 cm-1)                |               https://doi.org/10.1039/C6CP06456F                |
|                        4-FPEA G2 (m/z = 139)                        |                 1070                 |                   0.5850                   |                   1102                   |                    1102                     |                 1101                  |                  1081                   |                    1082                    |                 1083                 |                   1106                    |                1105                 |               mid-frequencies (1000-2000 cm-1)                |               https://doi.org/10.1039/C6CP06456F                |
|                        4-FPEA G2 (m/z = 139)                        |                 992                  |                   0.6380                   |                   1015                   |                    1015                     |                 1018                  |                   998                   |                    1002                    |                 1005                 |                   1014                    |                1017                 |                 low-frequencies (<1000 cm-1)                  |               https://doi.org/10.1039/C6CP06456F                |
|                        4-FPEA G2 (m/z = 139)                        |                 865                  |                   0.5250                   |                   888                    |                     888                     |                  892                  |                   871                   |                    875                     |                 880                  |                    888                    |                 892                 |                 low-frequencies (<1000 cm-1)                  |               https://doi.org/10.1039/C6CP06456F                |
|                        4-FPEA G2 (m/z = 139)                        |                 843                  |                   0.5500                   |                   861                    |                     861                     |                  868                  |                   842                   |                    847                     |                 859                  |                    857                    |                 865                 |                 low-frequencies (<1000 cm-1)                  |               https://doi.org/10.1039/C6CP06456F                |
|                        4-FPEA G2 (m/z = 139)                        |                 823                  |                   0.6070                   |                   849                    |                     849                     |                  856                  |                   830                   |                    829                     |                 837                  |                    845                    |                 852                 |                 low-frequencies (<1000 cm-1)                  |               https://doi.org/10.1039/C6CP06456F                |
|                        4-FPEA G2 (m/z = 139)                        |                 820                  |                   0.5010                   |                   844                    |                     844                     |                  851                  |                   827                   |                    825                     |                 831                  |                    841                    |                 847                 |                 low-frequencies (<1000 cm-1)                  |               https://doi.org/10.1039/C6CP06456F                |
|                        4-FPEA G2 (m/z = 139)                        |                 666                  |                   0.5050                   |                   721                    |                     721                     |                  726                  |                   706                   |                    711                     |                 717                  |                    721                    |                 725                 |                 low-frequencies (<1000 cm-1)                  |               https://doi.org/10.1039/C6CP06456F                |
|                        4-FPEA G2 (m/z = 139)                        |                 609                  |                   1.0000                   |                   649                    |                     649                     |                  652                  |                   651                   |                    650                     |                 653                  |                    655                    |                 657                 |                 low-frequencies (<1000 cm-1)                  |               https://doi.org/10.1039/C6CP06456F                |
|                        4-FPEA G2 (m/z = 139)                        |                 464                  |                   0.3400                   |                   491                    |                     491                     |                  495                  |                   486                   |                    488                     |                 492                  |                    495                    |                 497                 |                 low-frequencies (<1000 cm-1)                  |               https://doi.org/10.1039/C6CP06456F                |
|                        4-FPEA G2 (m/z = 139)                        |                 396                  |                   0.3530                   |                   430                    |                     430                     |                  432                  |                   429                   |                    429                     |                 431                  |                    433                    |                 435                 |                 low-frequencies (<1000 cm-1)                  |               https://doi.org/10.1039/C6CP06456F                |
|                          PEA A (m/z = 121)                          |                 3400                 |                   0.3110                   |                   3618                   |                    3618                     |                 3602                  |                  3576                   |                    3574                    |                 3558                 |                   3629                    |                3612                 |                              N-H                              |                https://doi.org/10.1063/1.3168402                |
|                          PEA A (m/z = 121)                          |                 3349                 |                   0.5890                   |                   3534                   |                    3534                     |                 3520                  |                  3497                   |                    3495                    |                 3481                 |                   3546                    |                3531                 |                              N-H                              |                https://doi.org/10.1063/1.3168402                |
|                          PEA A (m/z = 121)                          |                 3064                 |                   1.0000                   |                   3226                   |                    3226                     |                 3226                  |                  3187                   |                    3186                    |                 3188                 |                   3213                    |                3218                 |                            C-Hring                            |                https://doi.org/10.1063/1.3168402                |
|                          PEA A (m/z = 121)                          |                 3014                 |                   0.3110                   |                   3188                   |                    3188                     |                 3186                  |                  3150                   |                    3150                    |                 3152                 |                   3175                    |                3180                 |                            C-Hring                            |                https://doi.org/10.1063/1.3168402                |
|                          PEA A (m/z = 121)                          |                 2942                 |                   0.5220                   |                   3090                   |                    3090                     |                 3086                  |                  3044                   |                    3043                    |                 3041                 |                   3077                    |                3078                 |                           C-Hethyll                            |                https://doi.org/10.1063/1.3168402                |
|                          PEA A (m/z = 121)                          |                 2907                 |                   0.5220                   |                   3051                   |                    3051                     |                 3050                  |                  3013                   |                    3011                    |                 3027                 |                   3038                    |                3041                 |                           C-Hethyll                            |                https://doi.org/10.1063/1.3168402                |
|                          PEA A (m/z = 121)                          |                 1611                 |                   0.5740                   |                   1679                   |                    1679                     |                 1681                  |                  1643                   |                    1644                    |                 1648                 |                   1682                    |                1684                 |               mid-frequencies (1000-2000 cm-1)                |                https://doi.org/10.1063/1.3168402                |
|                          PEA A (m/z = 121)                          |                 1443                 |                   0.3760                   |                   1487                   |                    1487                     |                 1487                  |                  1483                   |                    1489                    |                 1491                 |                   1497                    |                1494                 |               mid-frequencies (1000-2000 cm-1)                |                https://doi.org/10.1063/1.3168402                |
|                          PEA A (m/z = 121)                          |                 1280                 |                   1.0000                   |                   1312                   |                    1312                     |                 1311                  |                  1308                   |                    1310                    |                 1312                 |                   1317                    |                1319                 |               mid-frequencies (1000-2000 cm-1)                |                https://doi.org/10.1063/1.3168402                |
|                          PEA A (m/z = 121)                          |                 1206                 |                   0.7520                   |                   1236                   |                    1236                     |                 1238                  |                  1221                   |                    1223                    |                 1227                 |                   1237                    |                1240                 |               mid-frequencies (1000-2000 cm-1)                |                https://doi.org/10.1063/1.3168402                |
|                          PEA A (m/z = 121)                          |                 1032                 |                   0.6670                   |                   1062                   |                    1062                     |                 1065                  |                  1050                   |                    1051                    |                 1055                 |                   1063                    |                1066                 |               mid-frequencies (1000-2000 cm-1)                |                https://doi.org/10.1063/1.3168402                |
|                          PEA A (m/z = 121)                          |                 1004                 |                   0.9150                   |                   1019                   |                    1019                     |                 1023                  |                  1017                   |                    1017                    |                 1022                 |                   1026                    |                1030                 |               mid-frequencies (1000-2000 cm-1)                |                https://doi.org/10.1063/1.3168402                |
|                          PEA B (m/z = 121)                          |                 3344                 |                   0.4010                   |                   3529                   |                    3529                     |                 3517                  |                  3496                   |                    3492                    |                 3482                 |                   3540                    |                3528                 |                              N-H                              |                https://doi.org/10.1063/1.3168402                |
|                          PEA B (m/z = 121)                          |                 3065                 |                   1.0000                   |                   3225                   |                    3225                     |                 3226                  |                  3187                   |                    3186                    |                 3189                 |                   3213                    |                3218                 |                            C-Hring                            |                https://doi.org/10.1063/1.3168402                |
|                          PEA B (m/z = 121)                          |                 3048                 |                   0.2760                   |                   3204                   |                    3204                     |                 3204                  |                  3166                   |                    3165                    |                 3167                 |                   3200                    |                3195                 |                            C-Hring                            |                https://doi.org/10.1063/1.3168402                |
|                          PEA B (m/z = 121)                          |                 3015                 |                   0.3460                   |                   3185                   |                    3185                     |                 3185                  |                  3154                   |                    3153                    |                 3155                 |                   3177                    |                3181                 |                            C-Hring                            |                https://doi.org/10.1063/1.3168402                |
|                          PEA B (m/z = 121)                          |                 2938                 |                   0.4150                   |                   3112                   |                    3112                     |                 3110                  |                  3066                   |                    3066                    |                 3063                 |                   3098                    |                3099                 |                           C-Hethyll                            |                https://doi.org/10.1063/1.3168402                |
|                          PEA B (m/z = 121)                          |                 2924                 |                   0.2860                   |                   3100                   |                    3099                     |                 3099                  |                  3050                   |                    3050                    |                 3050                 |                   3085                    |                3088                 |                           C-Hethyll                            |                https://doi.org/10.1063/1.3168402                |
|                          PEA B (m/z = 121)                          |                 1611                 |                   0.2640                   |                   1678                   |                    1678                     |                 1680                  |                  1643                   |                    1643                    |                 1647                 |                   1681                    |                1683                 |               mid-frequencies (1000-2000 cm-1)                |                https://doi.org/10.1063/1.3168402                |
|                          PEA B (m/z = 121)                          |                 1316                 |                   0.3800                   |                   1347                   |                    1347                     |                 1348                  |                  1346                   |                    1348                    |                 1349                 |                   1356                    |                1357                 |               mid-frequencies (1000-2000 cm-1)                |                https://doi.org/10.1063/1.3168402                |
|                          PEA B (m/z = 121)                          |                 1203                 |                   0.6560                   |                   1235                   |                    1235                     |                 1237                  |                  1220                   |                    1221                    |                 1224                 |                   1236                    |                1238                 |               mid-frequencies (1000-2000 cm-1)                |                https://doi.org/10.1063/1.3168402                |
|                          PEA B (m/z = 121)                          |                 1031                 |                   0.5400                   |                   1061                   |                    1061                     |                 1065                  |                  1050                   |                    1051                    |                 1055                 |                   1062                    |                1066                 |               mid-frequencies (1000-2000 cm-1)                |                https://doi.org/10.1063/1.3168402                |
|                          PEA B (m/z = 121)                          |                 1003                 |                   1.0000                   |                   1019                   |                    1019                     |                 1023                  |                  1017                   |                    1016                    |                 1022                 |                   1025                    |                1030                 |               mid-frequencies (1000-2000 cm-1)                |                https://doi.org/10.1063/1.3168402                |
|                          PEA D (m/z = 121)                          |                 3417                 |                   0.2860                   |                   3625                   |                    3625                     |                 3608                  |                  3577                   |                    3577                    |                 3562                 |                   3632                    |                3618                 |                              N-H                              |                https://doi.org/10.1063/1.3168402                |
|                          PEA D (m/z = 121)                          |                 3350                 |                   0.5640                   |                   3540                   |                    3540                     |                 3523                  |                  3498                   |                    3497                    |                 3483                 |                   3547                    |                3534                 |                              N-H                              |                https://doi.org/10.1063/1.3168402                |
|                          PEA D (m/z = 121)                          |                 3064                 |                   1.0000                   |                   3225                   |                    3225                     |                 3225                  |                  3186                   |                    3186                    |                 3188                 |                   3212                    |                3217                 |                            C-Hring                            |                https://doi.org/10.1063/1.3168402                |
|                          PEA D (m/z = 121)                          |                 3046                 |                   0.2950                   |                   3204                   |                    3204                     |                 3203                  |                  3165                   |                    3164                    |                 3166                 |                   3199                    |                3195                 |                            C-Hring                            |                https://doi.org/10.1063/1.3168402                |
|                          PEA D (m/z = 121)                          |                 2923                 |                   0.3770                   |                   3058                   |                    3058                     |                 3057                  |                  3017                   |                    3016                    |                 3016                 |                   3044                    |                3047                 |                           C-Hethyll                            |                https://doi.org/10.1063/1.3168402                |
|                          PEA D (m/z = 121)                          |                 1610                 |                   0.5650                   |                   1680                   |                    1680                     |                 1681                  |                  1644                   |                    1644                    |                 1648                 |                   1682                    |                1684                 |               mid-frequencies (1000-2000 cm-1)                |                https://doi.org/10.1063/1.3168402                |
|                          PEA D (m/z = 121)                          |                 1456                 |                   0.6760                   |                   1497                   |                    1497                     |                 1497                  |                  1493                   |                    1500                    |                 1501                 |                   1501                    |                1503                 |               mid-frequencies (1000-2000 cm-1)                |                https://doi.org/10.1063/1.3168402                |
|                          PEA D (m/z = 121)                          |                 1206                 |                   0.7780                   |                   1235                   |                    1235                     |                 1237                  |                  1223                   |                    1225                    |                 1228                 |                   1237                    |                1240                 |               mid-frequencies (1000-2000 cm-1)                |                https://doi.org/10.1063/1.3168402                |
|                          PEA D (m/z = 121)                          |                 1033                 |                   0.7680                   |                   1062                   |                    1062                     |                 1065                  |                  1050                   |                    1051                    |                 1055                 |                   1063                    |                1066                 |               mid-frequencies (1000-2000 cm-1)                |                https://doi.org/10.1063/1.3168402                |
|                          PEA D (m/z = 121)                          |                 1005                 |                   1.0000                   |                   1019                   |                    1019                     |                 1024                  |                  1017                   |                    1017                    |                 1023                 |                   1026                    |                1030                 |               mid-frequencies (1000-2000 cm-1)                |                https://doi.org/10.1063/1.3168402                |
|                          PEA C (m/z = 121)                          |                 3414                 |                   0.3510                   |                   3623                   |                    3623                     |                 3607                  |                  3579                   |                    3579                    |                 3566                 |                   3631                    |                3618                 |                              N-H                              |                https://doi.org/10.1063/1.3168402                |
|                          PEA C (m/z = 121)                          |                 3346                 |                   0.6490                   |                   3537                   |                    3537                     |                 3524                  |                  3500                   |                    3500                    |                 3488                 |                   3546                    |                3535                 |                              N-H                              |                https://doi.org/10.1063/1.3168402                |
|                          PEA C (m/z = 121)                          |                 3078                 |                   1.0000                   |                   3225                   |                    3225                     |                 3225                  |                  3186                   |                    3186                    |                 3188                 |                   3212                    |                3217                 |                            C-Hring                            |                https://doi.org/10.1063/1.3168402                |
|                          PEA C (m/z = 121)                          |                 3066                 |                   0.9580                   |                   3213                   |                    3213                     |                 3213                  |                  3175                   |                    3175                    |                 3177                 |                   3200                    |                3205                 |                            C-Hring                            |                https://doi.org/10.1063/1.3168402                |
|                          PEA C (m/z = 121)                          |                 3051                 |                   0.4030                   |                   3205                   |                    3204                     |                 3204                  |                  3168                   |                    3167                    |                 3169                 |                   3191                    |                3196                 |                            C-Hring                            |                https://doi.org/10.1063/1.3168402                |
|                          PEA C (m/z = 121)                          |                 3041                 |                   0.1990                   |                   3194                   |                    3194                     |                 3193                  |                  3158                   |                    3157                    |                 3159                 |                   3182                    |                3186                 |                            C-Hring                            |                https://doi.org/10.1063/1.3168402                |
|                          PEA C (m/z = 121)                          |                 3015                 |                   0.3800                   |                   3186                   |                    3186                     |                 3185                  |                  3150                   |                    3148                    |                 3150                 |                   3173                    |                3178                 |                            C-Hring                            |                https://doi.org/10.1063/1.3168402                |
|                          PEA C (m/z = 121)                          |                 2960                 |                   0.5720                   |                   3123                   |                    3123                     |                 3122                  |                  3075                   |                    3075                    |                 3074                 |                   3109                    |                3111                 |                           C-Hethyll                            |                https://doi.org/10.1063/1.3168402                |
|                          PEA C (m/z = 121)                          |                 2935                 |                   0.6180                   |                   3097                   |                    3097                     |                 3095                  |                  3049                   |                    3048                    |                 3047                 |                   3080                    |                3083                 |                           C-Hethyll                            |                https://doi.org/10.1063/1.3168402                |
|                          PEA C (m/z = 121)                          |                 2922                 |                   0.4100                   |                   3071                   |                    3071                     |                 3071                  |                  3028                   |                    3027                    |                 3028                 |                   3055                    |                3060                 |                           C-Hethyll                            |                https://doi.org/10.1063/1.3168402                |
|                          PEA C (m/z = 121)                          |                 2850                 |                   0.3360                   |                   2998                   |                    2997                     |                 2997                  |                  2945                   |                    2942                    |                 2941                 |                   2973                    |                2974                 |                           C-Hethyll                            |                https://doi.org/10.1063/1.3168402                |
|                          PEA C (m/z = 121)                          |                 1612                 |                   0.5060                   |                   1679                   |                    1678                     |                 1680                  |                  1642                   |                    1643                    |                 1647                 |                   1681                    |                1683                 |               mid-frequencies (1000-2000 cm-1)                |                https://doi.org/10.1063/1.3168402                |
|                          PEA C (m/z = 121)                          |                 1592                 |                   0.1430                   |                   1657                   |                    1657                     |                 1658                  |                  1621                   |                    1621                    |                 1625                 |                   1666                    |                1660                 |               mid-frequencies (1000-2000 cm-1)                |                https://doi.org/10.1063/1.3168402                |
|                          PEA C (m/z = 121)                          |                 1475                 |                   0.0960                   |                   1513                   |                    1513                     |                 1514                  |                  1509                   |                    1510                    |                 1512                 |                   1516                    |                1518                 |               mid-frequencies (1000-2000 cm-1)                |                https://doi.org/10.1063/1.3168402                |
|                          PEA C (m/z = 121)                          |                 1446                 |                   0.1230                   |                   1485                   |                    1485                     |                 1485                  |                  1485                   |                    1490                    |                 1493                 |                   1488                    |                1492                 |               mid-frequencies (1000-2000 cm-1)                |                https://doi.org/10.1063/1.3168402                |
|                          PEA C (m/z = 121)                          |                 1388                 |                   0.1090                   |                   1420                   |                    1420                     |                 1421                  |                  1416                   |                    1417                    |                 1420                 |                   1428                    |                1430                 |               mid-frequencies (1000-2000 cm-1)                |                https://doi.org/10.1063/1.3168402                |
|                          PEA C (m/z = 121)                          |                 1343                 |                   0.2650                   |                   1366                   |                    1366                     |                 1367                  |                  1366                   |                    1367                    |                 1373                 |                   1373                    |                1376                 |               mid-frequencies (1000-2000 cm-1)                |                https://doi.org/10.1063/1.3168402                |
|                          PEA C (m/z = 121)                          |                 1336                 |                   0.2300                   |                   1356                   |                    1356                     |                 1359                  |                  1355                   |                    1356                    |                 1360                 |                   1363                    |                1369                 |               mid-frequencies (1000-2000 cm-1)                |                https://doi.org/10.1063/1.3168402                |
|                          PEA C (m/z = 121)                          |                 1331                 |                   0.5210                   |                   1340                   |                    1340                     |                 1342                  |                  1342                   |                    1343                    |                 1346                 |                   1350                    |                1351                 |               mid-frequencies (1000-2000 cm-1)                |                https://doi.org/10.1063/1.3168402                |
|                          PEA C (m/z = 121)                          |                 1209                 |                   0.6950                   |                   1236                   |                    1236                     |                 1240                  |                  1223                   |                    1224                    |                 1228                 |                   1238                    |                1241                 |               mid-frequencies (1000-2000 cm-1)                |                https://doi.org/10.1063/1.3168402                |
|                          PEA C (m/z = 121)                          |                 1192                 |                   0.0850                   |                   1215                   |                    1215                     |                 1216                  |                  1212                   |                    1214                    |                 1216                 |                   1221                    |                1222                 |               mid-frequencies (1000-2000 cm-1)                |                https://doi.org/10.1063/1.3168402                |
|                          PEA C (m/z = 121)                          |                 1180                 |                   0.1500                   |                   1204                   |                    1204                     |                 1207                  |                  1202                   |                    1211                    |                 1214                 |                   1212                    |                1216                 |               mid-frequencies (1000-2000 cm-1)                |                https://doi.org/10.1063/1.3168402                |
|                          PEA C (m/z = 121)                          |                 1158                 |                   0.0920                   |                   1177                   |                    1177                     |                 1177                  |                  1181                   |                    1189                    |                 1192                 |                   1187                    |                1188                 |               mid-frequencies (1000-2000 cm-1)                |                https://doi.org/10.1063/1.3168402                |
|                          PEA C (m/z = 121)                          |                 1142                 |                   0.2990                   |                   1169                   |                    1169                     |                 1169                  |                  1160                   |                    1167                    |                 1169                 |                   1177                    |                1179                 |               mid-frequencies (1000-2000 cm-1)                |                https://doi.org/10.1063/1.3168402                |
|                          PEA C (m/z = 121)                          |                 1091                 |                   0.1000                   |                   1123                   |                    1123                     |                 1124                  |                  1111                   |                    1114                    |                 1118                 |                   1127                    |                1129                 |               mid-frequencies (1000-2000 cm-1)                |                https://doi.org/10.1063/1.3168402                |
|                          PEA C (m/z = 121)                          |                 1079                 |                   0.1160                   |                   1113                   |                    1113                     |                 1114                  |                  1094                   |                    1096                    |                 1098                 |                   1117                    |                1119                 |               mid-frequencies (1000-2000 cm-1)                |                https://doi.org/10.1063/1.3168402                |
|                          PEA C (m/z = 121)                          |                 1039                 |                   0.0380                   |                   1062                   |                    1062                     |                 1066                  |                  1050                   |                    1052                    |                 1056                 |                   1063                    |                1067                 |               mid-frequencies (1000-2000 cm-1)                |                https://doi.org/10.1063/1.3168402                |
|                          PEA C (m/z = 121)                          |                 1022                 |                   0.1550                   |                   1051                   |                    1051                     |                 1053                  |                  1037                   |                    1042                    |                 1044                 |                   1053                    |                1057                 |               mid-frequencies (1000-2000 cm-1)                |                https://doi.org/10.1063/1.3168402                |
|                          PEA C (m/z = 121)                          |                 1005                 |                   1.0000                   |                   1019                   |                    1019                     |                 1024                  |                  1017                   |                    1016                    |                 1022                 |                   1025                    |                1030                 |               mid-frequencies (1000-2000 cm-1)                |                https://doi.org/10.1063/1.3168402                |
|                          PEA C (m/z = 121)                          |                 918                  |                   0.1290                   |                   947                    |                     947                     |                  954                  |                   932                   |                    932                     |                 937                  |                    947                    |                 952                 |                 low-frequencies (<1000 cm-1)                  |                https://doi.org/10.1063/1.3168402                |
|                          PEA C (m/z = 121)                          |                 909                  |                   0.1150                   |                   932                    |                     932                     |                  934                  |                   916                   |                    919                     |                 921                  |                    933                    |                 934                 |                 low-frequencies (<1000 cm-1)                  |                https://doi.org/10.1063/1.3168402                |
|                          PEA C (m/z = 121)                          |                 865                  |                   0.3290                   |                   883                    |                     883                     |                  888                  |                   872                   |                    877                     |                 883                  |                    885                    |                 890                 |                 low-frequencies (<1000 cm-1)                  |                https://doi.org/10.1063/1.3168402                |
|                          PEA C (m/z = 121)                          |                 768                  |                   0.8680                   |                   784                    |                     784                     |                  789                  |                   776                   |                    780                     |                 784                  |                    787                    |                 791                 |                 low-frequencies (<1000 cm-1)                  |                https://doi.org/10.1063/1.3168402                |
|                          PEA C (m/z = 121)                          |                 751                  |                   0.5080                   |                   773                    |                     773                     |                  779                  |                   761                   |                    764                     |                 769                  |                    774                    |                 778                 |                 low-frequencies (<1000 cm-1)                  |                https://doi.org/10.1063/1.3168402                |
|                          PEA C (m/z = 121)                          |                 624                  |                   0.2250                   |                   633                    |                     633                     |                  635                  |                   636                   |                    636                     |                 638                  |                    640                    |                 641                 |                 low-frequencies (<1000 cm-1)                  |                https://doi.org/10.1063/1.3168402                |
|                          PEA C (m/z = 121)                          |                 572                  |                   0.1840                   |                   583                    |                     583                     |                  586                  |                   580                   |                    584                     |                 587                  |                    587                    |                 589                 |                 low-frequencies (<1000 cm-1)                  |                https://doi.org/10.1063/1.3168402                |
|                          PEA C (m/z = 121)                          |                 492                  |                   0.5100                   |                   503                    |                     503                     |                  506                  |                   498                   |                    503                     |                 505                  |                    506                    |                 508                 |                 low-frequencies (<1000 cm-1)                  |                https://doi.org/10.1063/1.3168402                |
|                         PEAL A (m/z = 122)                          |                 3627                 |                   0.5600                   |                   3867                   |                    3867                     |                 3857                  |                  3808                   |                    3803                    |                 3792                 |                   3885                    |                3873                 |                              O-H                              |               https://doi.org/10.1039/C0CP02334E                |
|                         PEAL A (m/z = 122)                          |                 3077                 |                   0.9990                   |                   3226                   |                    3226                     |                 3227                  |                  3188                   |                    3188                    |                 3189                 |                   3214                    |                3219                 |                            C-Hring                            |               https://doi.org/10.1039/C0CP02334E                |
|                         PEAL A (m/z = 122)                          |                 3066                 |                   1.0000                   |                   3214                   |                    3214                     |                 3213                  |                  3176                   |                    3176                    |                 3177                 |                   3201                    |                3206                 |                            C-Hring                            |               https://doi.org/10.1039/C0CP02334E                |
|                         PEAL A (m/z = 122)                          |                 3050                 |                   0.3930                   |                   3205                   |                    3205                     |                 3205                  |                  3168                   |                    3167                    |                 3169                 |                   3192                    |                3197                 |                            C-Hring                            |               https://doi.org/10.1039/C0CP02334E                |
|                         PEAL A (m/z = 122)                          |                 3042                 |                   0.2150                   |                   3191                   |                    3191                     |                 3190                  |                  3158                   |                    3157                    |                 3159                 |                   3181                    |                3185                 |                            C-Hring                            |               https://doi.org/10.1039/C0CP02334E                |
|                         PEAL A (m/z = 122)                          |                 3037                 |                   0.1340                   |                   3187                   |                    3187                     |                 3187                  |                  3152                   |                    3151                    |                 3153                 |                   3175                    |                3180                 |                            C-Hring                            |               https://doi.org/10.1039/C0CP02334E                |
|                         PEAL A (m/z = 122)                          |                 2971                 |                   0.7920                   |                   3126                   |                    3126                     |                 3123                  |                  3083                   |                    3081                    |                 3075                 |                   3112                    |                3112                 |                           C-Hethyll                            |               https://doi.org/10.1039/C0CP02334E                |
|                         PEAL A (m/z = 122)                          |                 2958                 |                   0.2660                   |                   3120                   |                    3120                     |                 3116                  |                  3072                   |                    3073                    |                 3069                 |                   3106                    |                3106                 |                           C-Hethyll                            |               https://doi.org/10.1039/C0CP02334E                |
|                         PEAL A (m/z = 122)                          |                 2932                 |                   0.5310                   |                   3070                   |                    3070                     |                 3071                  |                  3026                   |                    3026                    |                 3028                 |                   3054                    |                3060                 |                           C-Hethyll                            |               https://doi.org/10.1039/C0CP02334E                |
|                         PEAL A (m/z = 122)                          |                 2878                 |                   0.5350                   |                   3030                   |                    3030                     |                 3027                  |                  2989                   |                    2982                    |                 2978                 |                   3008                    |                3006                 |                           C-Hethyll                            |               https://doi.org/10.1039/C0CP02334E                |
|                         PEAL A (m/z = 122)                          |                 1612                 |                   0.5470                   |                   1678                   |                    1678                     |                 1680                  |                  1643                   |                    1643                    |                 1647                 |                   1681                    |                1683                 |               mid-frequencies (1000-2000 cm-1)                |               https://doi.org/10.1039/C0CP02334E                |
|                         PEAL A (m/z = 122)                          |                 1590                 |                   0.2000                   |                   1656                   |                    1656                     |                 1657                  |                  1621                   |                    1621                    |                 1624                 |                   1658                    |                1659                 |               mid-frequencies (1000-2000 cm-1)                |               https://doi.org/10.1039/C0CP02334E                |
|                         PEAL A (m/z = 122)                          |                 1471                 |                   0.2390                   |                   1513                   |                    1513                     |                 1516                  |                  1505                   |                    1505                    |                 1509                 |                   1512                    |                1517                 |               mid-frequencies (1000-2000 cm-1)                |               https://doi.org/10.1039/C0CP02334E                |
|                         PEAL A (m/z = 122)                          |                 1444                 |                   0.1530                   |                   1483                   |                    1483                     |                 1484                  |                  1484                   |                    1487                    |                 1487                 |                   1486                    |                1490                 |               mid-frequencies (1000-2000 cm-1)                |               https://doi.org/10.1039/C0CP02334E                |
|                         PEAL A (m/z = 122)                          |                 1387                 |                   0.1530                   |                   1422                   |                    1422                     |                 1422                  |                  1413                   |                    1414                    |                 1416                 |                   1425                    |                1428                 |               mid-frequencies (1000-2000 cm-1)                |               https://doi.org/10.1039/C0CP02334E                |
|                         PEAL A (m/z = 122)                          |                 1369                 |                   0.0950                   |                   1387                   |                    1387                     |                 1390                  |                  1378                   |                    1379                    |                 1387                 |                   1390                    |                1397                 |               mid-frequencies (1000-2000 cm-1)                |               https://doi.org/10.1039/C0CP02334E                |
|                         PEAL A (m/z = 122)                          |                 1328                 |                   0.2260                   |                   1362                   |                    1362                     |                 1364                  |                  1352                   |                    1352                    |                 1354                 |                   1361                    |                1365                 |               mid-frequencies (1000-2000 cm-1)                |               https://doi.org/10.1039/C0CP02334E                |
|                         PEAL A (m/z = 122)                          |                 1207                 |                   1.0000                   |                   1235                   |                    1235                     |                 1238                  |                  1224                   |                    1226                    |                 1230                 |                   1236                    |                1239                 |               mid-frequencies (1000-2000 cm-1)                |               https://doi.org/10.1039/C0CP02334E                |
|                         PEAL A (m/z = 122)                          |                 1201                 |                   0.4450                   |                   1227                   |                    1227                     |                 1227                  |                  1220                   |                    1220                    |                 1222                 |                   1232                    |                1233                 |               mid-frequencies (1000-2000 cm-1)                |               https://doi.org/10.1039/C0CP02334E                |
|                         PEAL A (m/z = 122)                          |                 1183                 |                   0.1490                   |                   1205                   |                    1205                     |                 1207                  |                  1203                   |                    1194                    |                 1196                 |                   1213                    |                1216                 |               mid-frequencies (1000-2000 cm-1)                |               https://doi.org/10.1039/C0CP02334E                |
|                         PEAL A (m/z = 122)                          |                 1174                 |                   0.2290                   |                   1200                   |                    1200                     |                 1201                  |                  1188                   |                    1189                    |                 1191                 |                   1205                    |                1208                 |               mid-frequencies (1000-2000 cm-1)                |               https://doi.org/10.1039/C0CP02334E                |
|                         PEAL A (m/z = 122)                          |                 1059                 |                   0.2170                   |                   1062                   |                    1062                     |                 1066                  |                  1050                   |                    1052                    |                 1056                 |                   1063                    |                1067                 |               mid-frequencies (1000-2000 cm-1)                |               https://doi.org/10.1039/C0CP02334E                |
|                         PEAL A (m/z = 122)                          |                 1033                 |                   0.4330                   |                   1046                   |                    1046                     |                 1049                  |                  1035                   |                    1041                    |                 1045                 |                   1048                    |                1053                 |               mid-frequencies (1000-2000 cm-1)                |               https://doi.org/10.1039/C0CP02334E                |
|                         PEAL A (m/z = 122)                          |                 1005                 |                   0.1490                   |                   1019                   |                    1019                     |                 1023                  |                  1017                   |                    1016                    |                 1022                 |                   1025                    |                1031                 |               mid-frequencies (1000-2000 cm-1)                |               https://doi.org/10.1039/C0CP02334E                |
|                         PEAL A (m/z = 122)                          |                 767                  |                   0.7460                   |                   784                    |                     784                     |                  788                  |                   776                   |                    778                     |                 783                  |                    786                    |                 789                 |                 low-frequencies (<1000 cm-1)                  |               https://doi.org/10.1039/C0CP02334E                |
|                         PEAL A (m/z = 122)                          |                 752                  |                   0.3580                   |                   774                    |                     774                     |                  782                  |                   762                   |                    765                     |                 771                  |                    774                    |                 780                 |                 low-frequencies (<1000 cm-1)                  |               https://doi.org/10.1039/C0CP02334E                |
|               PEAL A (IGSR in PEAL-H2O F, m/z = 122)                |                 3627                 |                   0.7670                   |                   3867                   |                    3867                     |                 3857                  |                  3808                   |                    3803                    |                 3792                 |                   3885                    |                3873                 |                              O-H                              |              https://doi.org/10.1021/jacs.3c04762               |
|               PEAL A (IGSR in PEAL-H2O F, m/z = 122)                |                 2971                 |                   0.4420                   |                   3126                   |                    3126                     |                 3123                  |                  3083                   |                    3081                    |                 3075                 |                   3112                    |                3112                 |                           C-Hethyll                            |              https://doi.org/10.1021/jacs.3c04762               |
|               PEAL A (IGSR in PEAL-H2O F, m/z = 122)                |                 2956                 |                   0.1970                   |                   3120                   |                    3120                     |                 3116                  |                  3072                   |                    3073                    |                 3069                 |                   3106                    |                3106                 |                           C-Hethyll                            |              https://doi.org/10.1021/jacs.3c04762               |
|               PEAL A (IGSR in PEAL-H2O F, m/z = 122)                |                 2929                 |                   0.2860                   |                   3070                   |                    3070                     |                 3071                  |                  3026                   |                    3026                    |                 3028                 |                   3054                    |                3060                 |                           C-Hethyll                            |              https://doi.org/10.1021/jacs.3c04762               |
|               PEAL A (IGSR in PEAL-H2O F, m/z = 122)                |                 2878                 |                   0.4790                   |                   3030                   |                    3030                     |                 3027                  |                  2989                   |                    2982                    |                 2978                 |                   3008                    |                3006                 |                           C-Hethyll                            |              https://doi.org/10.1021/jacs.3c04762               |
|               PEAL A (IGSR in PEAL-H2O F, m/z = 122)                |                 1613                 |                   0.5060                   |                   1678                   |                    1678                     |                 1680                  |                  1643                   |                    1643                    |                 1647                 |                   1681                    |                1683                 |               mid-frequencies (1000-2000 cm-1)                |              https://doi.org/10.1021/jacs.3c04762               |
|               PEAL A (IGSR in PEAL-H2O F, m/z = 122)                |                 1328                 |                   0.3040                   |                   1362                   |                    1362                     |                 1364                  |                  1352                   |                    1352                    |                 1354                 |                   1361                    |                1365                 |               mid-frequencies (1000-2000 cm-1)                |              https://doi.org/10.1021/jacs.3c04762               |
|               PEAL A (IGSR in PEAL-H2O F, m/z = 122)                |                 1207                 |                   0.2520                   |                   1235                   |                    1235                     |                 1238                  |                  1224                   |                    1226                    |                 1230                 |                   1236                    |                1239                 |               mid-frequencies (1000-2000 cm-1)                |              https://doi.org/10.1021/jacs.3c04762               |
|               PEAL A (IGSR in PEAL-H2O F, m/z = 122)                |                 1059                 |                   0.2260                   |                   1062                   |                    1062                     |                 1066                  |                  1050                   |                    1052                    |                 1056                 |                   1063                    |                1067                 |               mid-frequencies (1000-2000 cm-1)                |              https://doi.org/10.1021/jacs.3c04762               |
|               PEAL A (IGSR in PEAL-H2O F, m/z = 122)                |                 1007                 |                   0.2800                   |                   1019                   |                    1019                     |                 1023                  |                  1017                   |                    1016                    |                 1022                 |                   1025                    |                1031                 |               mid-frequencies (1000-2000 cm-1)                |              https://doi.org/10.1021/jacs.3c04762               |
|               PEAL A (IGSR in PEAL-H2O C*, m/z = 122)               |                 3627                 |                   0.3230                   |                   3867                   |                    3867                     |                 3857                  |                  3808                   |                    3803                    |                 3792                 |                   3885                    |                3873                 |                              O-H                              |              https://doi.org/10.1021/jacs.3c04762               |
|               PEAL A (IGSR in PEAL-H2O C*, m/z = 122)               |                 2972                 |                   0.3120                   |                   3126                   |                    3126                     |                 3123                  |                  3083                   |                    3081                    |                 3075                 |                   3112                    |                3112                 |                           C-Hethyll                            |              https://doi.org/10.1021/jacs.3c04762               |
|                 PEAL A (IGSR in PEAL C, m/z = 122)                  |                 3626                 |                   0.8690                   |                   3867                   |                    3867                     |                 3857                  |                  3808                   |                    3803                    |                 3792                 |                   3885                    |                3873                 |                              O-H                              |               https://doi.org/10.1039/C0CP02334E                |
|                 PEAL A (IGSR in PEAL C, m/z = 122)                  |                 2971                 |                   0.9540                   |                   3126                   |                    3126                     |                 3123                  |                  3083                   |                    3081                    |                 3075                 |                   3112                    |                3112                 |                           C-Hethyll                            |               https://doi.org/10.1039/C0CP02334E                |
|                 PEAL A (IGSR in PEAL C, m/z = 122)                  |                 2931                 |                   0.5220                   |                   3070                   |                    3070                     |                 3071                  |                  3026                   |                    3026                    |                 3028                 |                   3054                    |                3060                 |                           C-Hethyll                            |               https://doi.org/10.1039/C0CP02334E                |
|                 PEAL A (IGSR in PEAL C, m/z = 122)                  |                 2877                 |                   0.5000                   |                   3030                   |                    3030                     |                 3027                  |                  2989                   |                    2982                    |                 2978                 |                   3008                    |                3006                 |                           C-Hethyll                            |               https://doi.org/10.1039/C0CP02334E                |
|                         PEAL C (m/z = 122)                          |                 3679                 |                   0.8390                   |                   3915                   |                    3915                     |                 3900                  |                  3844                   |                    3843                    |                 3828                 |                   3934                    |                3920                 |                              O-H                              |               https://doi.org/10.1039/C0CP02334E                |
|                         PEAL C (m/z = 122)                          |                 3075                 |                   0.8620                   |                   3226                   |                    3226                     |                 3226                  |                  3187                   |                    3186                    |                 3189                 |                   3212                    |                3218                 |                            C-Hring                            |               https://doi.org/10.1039/C0CP02334E                |
|                         PEAL C (m/z = 122)                          |                 3064                 |                   0.9760                   |                   3205                   |                    3205                     |                 3205                  |                  3166                   |                    3165                    |                 3167                 |                   3200                    |                3195                 |                            C-Hring                            |               https://doi.org/10.1039/C0CP02334E                |
|                         PEAL C (m/z = 122)                          |                 3045                 |                   0.3020                   |                   3189                   |                    3189                     |                 3188                  |                  3153                   |                    3152                    |                 3154                 |                   3190                    |                3181                 |                            C-Hring                            |               https://doi.org/10.1039/C0CP02334E                |
|                         PEAL C (m/z = 122)                          |                 2954                 |                   0.6310                   |                   3078                   |                    3078                     |                 3077                  |                  3039                   |                    3040                    |                 3039                 |                   3064                    |                3069                 |                           C-Hethyll                            |               https://doi.org/10.1039/C0CP02334E                |
|                         PEAL C (m/z = 122)                          |                 2883                 |                   1.0000                   |                   3022                   |                    3022                     |                 3017                  |                  2984                   |                    2977                    |                 2972                 |                   3000                    |                3000                 |                           C-Hethyll                            |               https://doi.org/10.1039/C0CP02334E                |
|                         PEAL C (m/z = 122)                          |                 1614                 |                   0.3520                   |                   1680                   |                    1680                     |                 1682                  |                  1644                   |                    1644                    |                 1649                 |                   1683                    |                1684                 |               mid-frequencies (1000-2000 cm-1)                |               https://doi.org/10.1039/C0CP02334E                |
|                         PEAL C (m/z = 122)                          |                 1601                 |                   0.2510                   |                   1658                   |                    1658                     |                 1659                  |                  1622                   |                    1622                    |                 1626                 |                   1659                    |                1661                 |               mid-frequencies (1000-2000 cm-1)                |               https://doi.org/10.1039/C0CP02334E                |
|                         PEAL C (m/z = 122)                          |                 1458                 |                   0.3130                   |                   1500                   |                    1500                     |                 1500                  |                  1496                   |                    1502                    |                 1505                 |                   1504                    |                1507                 |               mid-frequencies (1000-2000 cm-1)                |               https://doi.org/10.1039/C0CP02334E                |
|                         PEAL C (m/z = 122)                          |                 1312                 |                   0.3240                   |                   1341                   |                    1341                     |                 1339                  |                  1340                   |                    1338                    |                 1340                 |                   1348                    |                1349                 |               mid-frequencies (1000-2000 cm-1)                |               https://doi.org/10.1039/C0CP02334E                |
|                         PEAL C (m/z = 122)                          |                 1208                 |                   0.6860                   |                   1232                   |                    1232                     |                 1233                  |                  1222                   |                    1224                    |                 1227                 |                   1236                    |                1238                 |               mid-frequencies (1000-2000 cm-1)                |               https://doi.org/10.1039/C0CP02334E                |
|                         PEAL C (m/z = 122)                          |                 1181                 |                   0.2960                   |                   1203                   |                    1203                     |                 1205                  |                  1181                   |                    1190                    |                 1193                 |                   1212                    |                1216                 |               mid-frequencies (1000-2000 cm-1)                |               https://doi.org/10.1039/C0CP02334E                |
|                         PEAL C (m/z = 122)                          |                 1046                 |                   0.4480                   |                   1062                   |                    1062                     |                 1065                  |                  1050                   |                    1051                    |                 1056                 |                   1063                    |                1066                 |               mid-frequencies (1000-2000 cm-1)                |               https://doi.org/10.1039/C0CP02334E                |
|                         PEAL C (m/z = 122)                          |                 1024                 |                   0.4400                   |                   1031                   |                    1031                     |                 1034                  |                  1047                   |                    1047                    |                 1053                 |                   1031                    |                1033                 |               mid-frequencies (1000-2000 cm-1)                |               https://doi.org/10.1039/C0CP02334E                |
|                         PEAL C (m/z = 122)                          |                 1011                 |                   1.0000                   |                   1019                   |                    1019                     |                 1024                  |                  1018                   |                    1017                    |                 1023                 |                   1026                    |                1029                 |               mid-frequencies (1000-2000 cm-1)                |               https://doi.org/10.1039/C0CP02334E                |
|                         PEAL C (m/z = 122)                          |                 825                  |                   0.5860                   |                   844                    |                     844                     |                  847                  |                   834                   |                    835                     |                 839                  |                    847                    |                 848                 |                 low-frequencies (<1000 cm-1)                  |               https://doi.org/10.1039/C0CP02334E                |
|                         PEAL C (m/z = 122)                          |                 755                  |                   0.2420                   |                   770                    |                     770                     |                  780                  |                   762                   |                    763                     |                 771                  |                    774                    |                 781                 |                 low-frequencies (<1000 cm-1)                  |               https://doi.org/10.1039/C0CP02334E                |
|               PEAL C (ILSR in PEAL-H2O C*, m/z = 122)               |                 3679                 |                   0.2250                   |                   3915                   |                    3915                     |                 3900                  |                  3844                   |                    3843                    |                 3828                 |                   3934                    |                3920                 |                              O-H                              |              https://doi.org/10.1021/jacs.3c04762               |
|               PEAL C (ILSR in PEAL-H2O C*, m/z = 122)               |                 2954                 |                   0.6560                   |                   3078                   |                    3078                     |                 3077                  |                  3039                   |                    3040                    |                 3039                 |                   3064                    |                3069                 |                           C-Hethyll                            |              https://doi.org/10.1021/jacs.3c04762               |
|               PEAL C (ILSR in PEAL-H2O C*, m/z = 122)               |                 1046                 |                   0.2390                   |                   1062                   |                    1062                     |                 1065                  |                  1050                   |                    1051                    |                 1056                 |                   1063                    |                1066                 |               mid-frequencies (1000-2000 cm-1)                |              https://doi.org/10.1021/jacs.3c04762               |
|               PEAL C (ILSR in PEAL-H2O C*, m/z = 122)               |                 1011                 |                   0.4320                   |                   1019                   |                    1019                     |                 1024                  |                  1018                   |                    1017                    |                 1023                 |                   1026                    |                1029                 |               mid-frequencies (1000-2000 cm-1)                |              https://doi.org/10.1021/jacs.3c04762               |
|               PEAL C (ILSR in PEAL-H2O C*, m/z = 122)               |                 825                  |                   0.2680                   |                   844                    |                     844                     |                  847                  |                   834                   |                    835                     |                 839                  |                    847                    |                 848                 |                 low-frequencies (<1000 cm-1)                  |              https://doi.org/10.1021/jacs.3c04762               |
|               PEAL C (ILSR in PEAL-H2O C*, m/z = 122)               |                 755                  |                   0.3540                   |                   770                    |                     770                     |                  780                  |                   762                   |                    763                     |                 771                  |                    774                    |                 781                 |                 low-frequencies (<1000 cm-1)                  |              https://doi.org/10.1021/jacs.3c04762               |
|                      TRA Anti(ph) (m/z = 160)                       |                 3529                 |                   0.6760                   |                   3710                   |                    3710                     |                 3704                  |                  3676                   |                    3677                    |                 3677                 |                   3727                    |                3727                 |                              N-H                              |                https://doi.org/10.1063/1.4798218                |
|                      TRA Anti(ph) (m/z = 160)                       |                 3416                 |                   0.2340                   |                   3623                   |                    3623                     |                 3607                  |                  3576                   |                    3576                    |                 3560                 |                   3631                    |                3616                 |                              N-H                              |                https://doi.org/10.1063/1.4798218                |
|                      TRA Anti(ph) (m/z = 160)                       |                 3348                 |                   0.6220                   |                   3538                   |                    3538                     |                 3522                  |                  3497                   |                    3496                    |                 3482                 |                   3546                    |                3532                 |                              N-H                              |                https://doi.org/10.1063/1.4798218                |
|                      TRA Anti(ph) (m/z = 160)                       |                 3074                 |                   1.0000                   |                   3226                   |                    3226                     |                 3226                  |                  3187                   |                    3187                    |                 3188                 |                   3212                    |                3217                 |                            C-Hring                            |                https://doi.org/10.1063/1.4798218                |
|                      TRA Anti(ph) (m/z = 160)                       |                 3069                 |                   0.3000                   |                   3214                   |                    3214                     |                 3214                  |                  3176                   |                    3175                    |                 3177                 |                   3200                    |                3205                 |                            C-Hring                            |                https://doi.org/10.1063/1.4798218                |
|                      TRA Anti(ph) (m/z = 160)                       |                 3059                 |                   0.2300                   |                   3202                   |                    3202                     |                 3201                  |                  3165                   |                    3165                    |                 3166                 |                   3189                    |                3194                 |                            C-Hring                            |                https://doi.org/10.1063/1.4798218                |
|                      TRA Anti(ph) (m/z = 160)                       |                 2968                 |                   0.1080                   |                   3107                   |                    3107                     |                 3103                  |                  3066                   |                    3065                    |                 3062                 |                   3095                    |                3095                 |                           C-Hethyll                            |                https://doi.org/10.1063/1.4798218                |
|                      TRA Anti(ph) (m/z = 160)                       |                 2937                 |                   0.2050                   |                   3089                   |                    3089                     |                 3084                  |                  3047                   |                    3045                    |                 3042                 |                   3076                    |                3075                 |                           C-Hethyll                            |                https://doi.org/10.1063/1.4798218                |
|                      TRA Anti(ph) (m/z = 160)                       |                 2917                 |                   0.2450                   |                   3053                   |                    3053                     |                 3052                  |                  3013                   |                    3012                    |                 3012                 |                   3039                    |                3042                 |                           C-Hethyll                            |                https://doi.org/10.1063/1.4798218                |
|                      TRA Anti(ph) (m/z = 160)                       |                 2865                 |                   0.2120                   |                   3009                   |                    3009                     |                 3006                  |                  2955                   |                    2952                    |                 2948                 |                   2982                    |                2982                 |                           C-Hethyll                            |                https://doi.org/10.1063/1.4798218                |
|                      TRA Anti(py) (m/z = 160)                       |                 3528                 |                   0.6900                   |                   3709                   |                    3709                     |                 3710                  |                  3675                   |                    3676                    |                 3676                 |                   3727                    |                3726                 |                              N-H                              |                https://doi.org/10.1063/1.4798218                |
|                      TRA Anti(py) (m/z = 160)                       |                 3416                 |                   0.1780                   |                   3624                   |                    3624                     |                 3624                  |                  3575                   |                    3576                    |                 3560                 |                   3630                    |                3615                 |                              N-H                              |                https://doi.org/10.1063/1.4798218                |
|                      TRA Anti(py) (m/z = 160)                       |                 3347                 |                   0.7200                   |                   3539                   |                    3539                     |                 3539                  |                  3496                   |                    3496                    |                 3482                 |                   3545                    |                3531                 |                              N-H                              |                https://doi.org/10.1063/1.4798218                |
|                      TRA Anti(py) (m/z = 160)                       |                 3132                 |                   0.2580                   |                   3273                   |                    3273                     |                 3273                  |                  3238                   |                    3238                    |                 3238                 |                   3258                    |                3261                 |                            C-Hring                            |                https://doi.org/10.1063/1.4798218                |
|                      TRA Anti(py) (m/z = 160)                       |                 3074                 |                   1.0000                   |                   3226                   |                    3226                     |                 3226                  |                  3187                   |                    3187                    |                 3188                 |                   3212                    |                3217                 |                            C-Hring                            |                https://doi.org/10.1063/1.4798218                |
|                      TRA Anti(py) (m/z = 160)                       |                 3058                 |                   0.2990                   |                   3214                   |                    3214                     |                 3214                  |                  3175                   |                    3175                    |                 3176                 |                   3200                    |                3204                 |                            C-Hring                            |                https://doi.org/10.1063/1.4798218                |
|                      TRA Anti(py) (m/z = 160)                       |                 3044                 |                   0.1440                   |                   3202                   |                    3202                     |                 3202                  |                  3165                   |                    3164                    |                 3165                 |                   3189                    |                3193                 |                            C-Hring                            |                https://doi.org/10.1063/1.4798218                |
|                      TRA Anti(py) (m/z = 160)                       |                 2930                 |                   0.2430                   |                   3114                   |                    3114                     |                 3114                  |                  3069                   |                    3069                    |                 3067                 |                   3100                    |                3101                 |                           C-Hethyll                            |                https://doi.org/10.1063/1.4798218                |
|                      TRA Anti(py) (m/z = 160)                       |                 2906                 |                   0.2650                   |                   3094                   |                    3094                     |                 3094                  |                  3050                   |                    3048                    |                 3044                 |                   3078                    |                3077                 |                           C-Hethyll                            |                https://doi.org/10.1063/1.4798218                |
|                      TRA Anti(py) (m/z = 160)                       |                 2862                 |                   0.4220                   |                   3040                   |                    3040                     |                 3039                  |                  2999                   |                    2996                    |                 2995                 |                   3025                    |                3028                 |                           C-Hethyll                            |                https://doi.org/10.1063/1.4798218                |
|                      TRA Anti(py) (m/z = 160)                       |                 2847                 |                   0.1010                   |                   3011                   |                    3011                     |                 3011                  |                  2964                   |                    2963                    |                 2960                 |                   2990                    |                2990                 |                           C-Hethyll                            |                https://doi.org/10.1063/1.4798218                |
|                      TRA Anti(up) (m/z = 160)                       |                 3528                 |                   0.7380                   |                   3709                   |                    3710                     |                 3703                  |                  3675                   |                    3676                    |                 3676                 |                   3727                    |                3726                 |                              N-H                              |                https://doi.org/10.1063/1.4798218                |
|                      TRA Anti(up) (m/z = 160)                       |                 3407                 |                   0.0690                   |                   3620                   |                    3619                     |                 3601                  |                  3573                   |                    3571                    |                 3555                 |                   3625                    |                3609                 |                              N-H                              |                https://doi.org/10.1063/1.4798218                |
|                      TRA Anti(up) (m/z = 160)                       |                 3346                 |                   0.4590                   |                   3536                   |                    3536                     |                 3519                  |                  3495                   |                    3493                    |                 3478                 |                   3542                    |                3527                 |                              N-H                              |                https://doi.org/10.1063/1.4798218                |
|                      TRA Anti(up) (m/z = 160)                       |                 3141                 |                   0.1790                   |                   3272                   |                    3272                     |                 3269                  |                  3237                   |                    3237                    |                 3237                 |                   3257                    |                3260                 |                            C-Hring                            |                https://doi.org/10.1063/1.4798218                |
|                      TRA Anti(up) (m/z = 160)                       |                 3075                 |                   1.0000                   |                   3226                   |                    3226                     |                 3226                  |                  3188                   |                    3187                    |                 3189                 |                   3213                    |                3217                 |                            C-Hring                            |                https://doi.org/10.1063/1.4798218                |
|                      TRA Anti(up) (m/z = 160)                       |                 3058                 |                   0.4130                   |                   3203                   |                    3202                     |                 3201                  |                  3165                   |                    3164                    |                 3166                 |                   3200                    |                3193                 |                            C-Hring                            |                https://doi.org/10.1063/1.4798218                |
|                      TRA Anti(up) (m/z = 160)                       |                 3045                 |                   0.2100                   |                   3195                   |                    3195                     |                 3194                  |                  3159                   |                    3158                    |                 3159                 |                   3189                    |                3186                 |                            C-Hring                            |                https://doi.org/10.1063/1.4798218                |
|                      TRA Anti(up) (m/z = 160)                       |                 2890                 |                   0.0110                   |                   3082                   |                    3081                     |                 3078                  |                  3035                   |                    3035                    |                 3033                 |                   3068                    |                3069                 |                           C-Hethyll                            |                https://doi.org/10.1063/1.4798218                |
|                      TRA Anti(up) (m/z = 160)                       |                 2885                 |                   0.2310                   |                   3072                   |                    3071                     |                 3068                  |                  3034                   |                    3032                    |                 3030                 |                   3056                    |                3057                 |                           C-Hethyll                            |                https://doi.org/10.1063/1.4798218                |
|                      TRA Anti(up) (m/z = 160)                       |                 2852                 |                   0.2450                   |                   3039                   |                    3039                     |                 3038                  |                  3000                   |                    2997                    |                 2997                 |                   3024                    |                3028                 |                           C-Hethyll                            |                https://doi.org/10.1063/1.4798218                |
|                      TRA Gph(out) (m/z = 160)                       |                 3527                 |                   0.7760                   |                   3710                   |                    3710                     |                 3703                  |                  3674                   |                    3675                    |                 3675                 |                   3726                    |                3726                 |                              N-H                              |                https://doi.org/10.1063/1.4798218                |
|                      TRA Gph(out) (m/z = 160)                       |                 3414                 |                   0.0890                   |                   3620                   |                    3620                     |                 3608                  |                  3577                   |                    3577                    |                 3568                 |                   3629                    |                3617                 |                              N-H                              |                https://doi.org/10.1063/1.4798218                |
|                      TRA Gph(out) (m/z = 160)                       |                 3345                 |                   0.6650                   |                   3534                   |                    3534                     |                 3523                  |                  3499                   |                    3499                    |                 3491                 |                   3543                    |                3535                 |                              N-H                              |                https://doi.org/10.1063/1.4798218                |
|                      TRA Gph(out) (m/z = 160)                       |                 3133                 |                   0.3040                   |                   3269                   |                    3269                     |                 3266                  |                  3236                   |                    3236                    |                 3236                 |                   3255                    |                3258                 |                            C-Hring                            |                https://doi.org/10.1063/1.4798218                |
|                      TRA Gph(out) (m/z = 160)                       |                 3074                 |                   1.0000                   |                   3226                   |                    3226                     |                 3227                  |                  3190                   |                    3191                    |                 3193                 |                   3214                    |                3218                 |                            C-Hring                            |                https://doi.org/10.1063/1.4798218                |
|                      TRA Gph(out) (m/z = 160)                       |                 3062                 |                   0.3670                   |                   3208                   |                    3208                     |                 3207                  |                  3181                   |                    3181                    |                 3183                 |                   3205                    |                3198                 |                            C-Hring                            |                https://doi.org/10.1063/1.4798218                |
|                      TRA Gph(out) (m/z = 160)                       |                 3053                 |                   0.2770                   |                   3200                   |                    3200                     |                 3199                  |                  3168                   |                    3168                    |                 3169                 |                   3184                    |                3188                 |                            C-Hring                            |                https://doi.org/10.1063/1.4798218                |
|                      TRA Gph(out) (m/z = 160)                       |                 2958                 |                   0.2380                   |                   3110                   |                    3110                     |                 3108                  |                  3062                   |                    3062                    |                 3061                 |                   3097                    |                3099                 |                           C-Hethyll                            |                https://doi.org/10.1063/1.4798218                |
|                      TRA Gph(out) (m/z = 160)                       |                 2931                 |                   0.4790                   |                   3090                   |                    3090                     |                 3089                  |                  3043                   |                    3041                    |                 3040                 |                   3074                    |                3076                 |                           C-Hethyll                            |                https://doi.org/10.1063/1.4798218                |
|                      TRA Gph(out) (m/z = 160)                       |                 2917                 |                   0.3070                   |                   3062                   |                    3062                     |                 3062                  |                  3021                   |                    3020                    |                 3019                 |                   3048                    |                3051                 |                           C-Hethyll                            |                https://doi.org/10.1063/1.4798218                |
|                      TRA Gph(out) (m/z = 160)                       |                 2861                 |                   0.2220                   |                   2996                   |                    2996                     |                 2995                  |                  2943                   |                    2940                    |                 2939                 |                   2971                    |                2973                 |                           C-Hethyll                            |                https://doi.org/10.1063/1.4798218                |
|                       TRA Gph(up) (m/z = 160)                       |                 3527                 |                   1.0000                   |                   3710                   |                    3710                     |                 3703                  |                  3674                   |                    3675                    |                 3675                 |                   3726                    |                3725                 |                              N-H                              |                https://doi.org/10.1063/1.4798218                |
|                       TRA Gph(up) (m/z = 160)                       |                 3345                 |                   0.5100                   |                   3531                   |                    3531                     |                 3518                  |                  3497                   |                    3496                    |                 3488                 |                   3541                    |                3531                 |                              N-H                              |                https://doi.org/10.1063/1.4798218                |
|                       TRA Gph(up) (m/z = 160)                       |                 3074                 |                   0.9270                   |                   3227                   |                    3227                     |                 3227                  |                  3188                   |                    3188                    |                 3190                 |                   3213                    |                3218                 |                            C-Hring                            |                https://doi.org/10.1063/1.4798218                |
|                       TRA Gph(up) (m/z = 160)                       |                 3058                 |                   0.3990                   |                   3205                   |                    3204                     |                 3203                  |                  3166                   |                    3166                    |                 3168                 |                   3190                    |                3195                 |                            C-Hring                            |                https://doi.org/10.1063/1.4798218                |
|                       TRA Gph(up) (m/z = 160)                       |                 2938                 |                   0.8000                   |                   3092                   |                    3092                     |                 3091                  |                  3042                   |                    3042                    |                 3041                 |                   3078                    |                3081                 |                           C-Hethyll                            |                https://doi.org/10.1063/1.4798218                |
|                       TRA Gph(up) (m/z = 160)                       |                 2875                 |                   0.3910                   |                   3060                   |                    3060                     |                 3059                  |                  3018                   |                    3016                    |                 3015                 |                   3043                    |                3046                 |                           C-Hethyll                            |                https://doi.org/10.1063/1.4798218                |
|                      TRA Gpy(out) (m/z = 160)                       |                 3528                 |                   1.0000                   |                   3711                   |                    3711                     |                 3704                  |                  3675                   |                    3676                    |                 3675                 |                   3726                    |                3726                 |                              N-H                              |                https://doi.org/10.1063/1.4798218                |
|                      TRA Gpy(out) (m/z = 160)                       |                 3411                 |                   0.3540                   |                   3622                   |                    3622                     |                 3605                  |                  3576                   |                    3576                    |                 3562                 |                   3628                    |                3614                 |                              N-H                              |                https://doi.org/10.1063/1.4798218                |
|                      TRA Gpy(out) (m/z = 160)                       |                 3341                 |                   0.7340                   |                   3537                   |                    3537                     |                 3522                  |                  3497                   |                    3496                    |                 3484                 |                   3542                    |                3530                 |                              N-H                              |                https://doi.org/10.1063/1.4798218                |
|                      TRA Gpy(out) (m/z = 160)                       |                 3109                 |                   0.2330                   |                   3271                   |                    3271                     |                 3269                  |                  3242                   |                    3241                    |                 3242                 |                   3261                    |                3264                 |                            C-Hring                            |                https://doi.org/10.1063/1.4798218                |
|                      TRA Gpy(out) (m/z = 160)                       |                 3074                 |                   0.8950                   |                   3226                   |                    3226                     |                 3226                  |                  3187                   |                    3187                    |                 3189                 |                   3212                    |                3217                 |                            C-Hring                            |                https://doi.org/10.1063/1.4798218                |
|                      TRA Gpy(out) (m/z = 160)                       |                 3059                 |                   0.4380                   |                   3204                   |                    3204                     |                 3203                  |                  3166                   |                    3165                    |                 3166                 |                   3201                    |                3194                 |                            C-Hring                            |                https://doi.org/10.1063/1.4798218                |
|                      TRA Gpy(out) (m/z = 160)                       |                 3046                 |                   0.1730                   |                   3198                   |                    3198                     |                 3196                  |                  3159                   |                    3158                    |                 3159                 |                   3190                    |                3188                 |                            C-Hring                            |                https://doi.org/10.1063/1.4798218                |
|                      TRA Gpy(out) (m/z = 160)                       |                 2964                 |                   0.4220                   |                   3115                   |                    3114                     |                 3112                  |                  3067                   |                    3068                    |                 3066                 |                   3101                    |                3103                 |                           C-Hethyll                            |                https://doi.org/10.1063/1.4798218                |
|                      TRA Gpy(out) (m/z = 160)                       |                 2949                 |                   0.4550                   |                   3094                   |                    3094                     |                 3093                  |                  3046                   |                    3045                    |                 3042                 |                   3078                    |                3079                 |                           C-Hethyll                            |                https://doi.org/10.1063/1.4798218                |
|                      TRA Gpy(out) (m/z = 160)                       |                 2924                 |                   0.6910                   |                   3061                   |                    3060                     |                 3061                  |                  3017                   |                    3016                    |                 3017                 |                   3045                    |                3050                 |                           C-Hethyll                            |                https://doi.org/10.1063/1.4798218                |
|                      TRA Gpy(out) (m/z = 160)                       |                 2854                 |                   0.4250                   |                   3003                   |                    3003                     |                 3000                  |                  2954                   |                    2952                    |                 2950                 |                   2979                    |                2983                 |                           C-Hethyll                            |                https://doi.org/10.1063/1.4798218                |
|              TRA Gpy(out) (IGSR in Gph(up), m/z = 160)              |                 3529                 |                   0.6200                   |                   3711                   |                    3711                     |                 3704                  |                  3675                   |                    3676                    |                 3675                 |                   3726                    |                3726                 |                              N-H                              |                https://doi.org/10.1063/1.4798218                |
|              TRA Gpy(out) (IGSR in Gph(up), m/z = 160)              |                 3411                 |                   0.4490                   |                   3622                   |                    3622                     |                 3605                  |                  3576                   |                    3576                    |                 3562                 |                   3628                    |                3614                 |                              N-H                              |                https://doi.org/10.1063/1.4798218                |
|              TRA Gpy(out) (IGSR in Gph(up), m/z = 160)              |                 3340                 |                   0.2740                   |                   3537                   |                    3537                     |                 3522                  |                  3497                   |                    3496                    |                 3484                 |                   3542                    |                3530                 |                              N-H                              |                https://doi.org/10.1063/1.4798218                |
|              TRA Gpy(out) (IGSR in Gph(up), m/z = 160)              |                 3109                 |                   0.4450                   |                   3271                   |                    3271                     |                 3269                  |                  3242                   |                    3241                    |                 3242                 |                   3261                    |                3264                 |                            C-Hring                            |                https://doi.org/10.1063/1.4798218                |
|              TRA Gpy(out) (IGSR in Gph(up), m/z = 160)              |                 2964                 |                   0.6240                   |                   3115                   |                    3114                     |                 3112                  |                  3067                   |                    3068                    |                 3066                 |                   3101                    |                3103                 |                           C-Hethyll                            |                https://doi.org/10.1063/1.4798218                |
|              TRA Gpy(out) (IGSR in Gph(up), m/z = 160)              |                 2949                 |                   0.6210                   |                   3094                   |                    3094                     |                 3093                  |                  3046                   |                    3045                    |                 3042                 |                   3078                    |                3079                 |                           C-Hethyll                            |                https://doi.org/10.1063/1.4798218                |
|              TRA Gpy(out) (IGSR in Gph(up), m/z = 160)              |                 2924                 |                   0.5760                   |                   3061                   |                    3060                     |                 3061                  |                  3017                   |                    3016                    |                 3017                 |                   3045                    |                3050                 |                           C-Hethyll                            |                https://doi.org/10.1063/1.4798218                |
|              TRA Gpy(out) (IGSR in Gph(up), m/z = 160)              |                 2852                 |                   0.4680                   |                   3003                   |                    3003                     |                 3000                  |                  2954                   |                    2952                    |                 2950                 |                   2979                    |                2983                 |                           C-Hethyll                            |                https://doi.org/10.1063/1.4798218                |
|             TRA Gpy(out) (IGSR in Anti(py), m/z = 160)              |                 2964                 |                   0.0530                   |                   3115                   |                    3114                     |                 3112                  |                  3067                   |                    3068                    |                 3066                 |                   3101                    |                3103                 |                           C-Hethyll                            |                https://doi.org/10.1063/1.4798218                |
|             TRA Gpy(out) (IGSR in Anti(py), m/z = 160)              |                 2924                 |                   0.1590                   |                   3061                   |                    3060                     |                 3061                  |                  3017                   |                    3016                    |                 3017                 |                   3045                    |                3050                 |                           C-Hethyll                            |                https://doi.org/10.1063/1.4798218                |
|             TRA Gpy(out) (IGSR in Anti(py), m/z = 160)              |                 2853                 |                   0.1560                   |                   3003                   |                    3003                     |                 3000                  |                  2954                   |                    2952                    |                 2950                 |                   2979                    |                2983                 |                           C-Hethyll                            |                https://doi.org/10.1063/1.4798218                |
|             TRA Gpy(out) (IGSR in Gph(out), m/z = 160)              |                 3109                 |                   0.1140                   |                   3271                   |                    3271                     |                 3269                  |                  3242                   |                    3241                    |                 3242                 |                   3261                    |                3264                 |                            C-Hring                            |                https://doi.org/10.1063/1.4798218                |
|             TRA Gpy(out) (IGSR in Gph(out), m/z = 160)              |                 2965                 |                   0.1430                   |                   3115                   |                    3114                     |                 3112                  |                  3067                   |                    3068                    |                 3066                 |                   3101                    |                3103                 |                           C-Hethyll                            |                https://doi.org/10.1063/1.4798218                |
|             TRA Gpy(out) (IGSR in Gph(out), m/z = 160)              |                 2950                 |                   0.0530                   |                   3094                   |                    3094                     |                 3093                  |                  3046                   |                    3045                    |                 3042                 |                   3078                    |                3079                 |                           C-Hethyll                            |                https://doi.org/10.1063/1.4798218                |
|             TRA Gpy(out) (IGSR in Gph(out), m/z = 160)              |                 2925                 |                   0.0080                   |                   3061                   |                    3060                     |                 3061                  |                  3017                   |                    3016                    |                 3017                 |                   3045                    |                3050                 |                           C-Hethyll                            |                https://doi.org/10.1063/1.4798218                |
|             TRA Gpy(out) (IGSR in Gph(out), m/z = 160)              |                 2853                 |                   0.0000                   |                   3003                   |                    3003                     |                 3000                  |                  2954                   |                    2952                    |                 2950                 |                   2979                    |                2983                 |                           C-Hethyll                            |                https://doi.org/10.1063/1.4798218                |
|             TRA Gpy(out) (IGSR in Anti(ph), m/z = 160)              |                 2964                 |                   0.1780                   |                   3115                   |                    3114                     |                 3112                  |                  3067                   |                    3068                    |                 3066                 |                   3101                    |                3103                 |                           C-Hethyll                            |                https://doi.org/10.1063/1.4798218                |
|             TRA Gpy(out) (IGSR in Anti(ph), m/z = 160)              |                 2948                 |                   0.0640                   |                   3094                   |                    3094                     |                 3093                  |                  3046                   |                    3045                    |                 3042                 |                   3078                    |                3079                 |                           C-Hethyll                            |                https://doi.org/10.1063/1.4798218                |
|             TRA Gpy(out) (IGSR in Anti(ph), m/z = 160)              |                 2924                 |                   0.1180                   |                   3061                   |                    3060                     |                 3061                  |                  3017                   |                    3016                    |                 3017                 |                   3045                    |                3050                 |                           C-Hethyll                            |                https://doi.org/10.1063/1.4798218                |
|             TRA Gpy(out) (IGSR in Anti(up), m/z = 160)              |                 2963                 |                   0.1040                   |                   3115                   |                    3114                     |                 3112                  |                  3067                   |                    3068                    |                 3066                 |                   3101                    |                3103                 |                           C-Hethyll                            |                https://doi.org/10.1063/1.4798218                |
|             TRA Gpy(out) (IGSR in Anti(up), m/z = 160)              |                 2949                 |                   0.0570                   |                   3094                   |                    3094                     |                 3093                  |                  3046                   |                    3045                    |                 3042                 |                   3078                    |                3079                 |                           C-Hethyll                            |                https://doi.org/10.1063/1.4798218                |
|                       TRA Gpy(up) (m/z = 160)                       |                 3528                 |                   0.9150                   |                   3712                   |                    3712                     |                 3705                  |                  3675                   |                    3676                    |                 3676                 |                   3726                    |                3725                 |                              N-H                              |                https://doi.org/10.1063/1.4798218                |
|                       TRA Gpy(up) (m/z = 160)                       |                 3400                 |                   0.1320                   |                   3607                   |                    3608                     |                 3592                  |                  3569                   |                    3564                    |                 3551                 |                   3617                    |                3604                 |                              N-H                              |                https://doi.org/10.1063/1.4798218                |
|                       TRA Gpy(up) (m/z = 160)                       |                 3336                 |                   0.5190                   |                   3525                   |                    3525                     |                 3510                  |                  3490                   |                    3486                    |                 3474                 |                   3534                    |                3522                 |                              N-H                              |                https://doi.org/10.1063/1.4798218                |
|                       TRA Gpy(up) (m/z = 160)                       |                 3107                 |                   0.2290                   |                   3269                   |                    3269                     |                 3266                  |                  3238                   |                    3237                    |                 3238                 |                   3257                    |                3260                 |                            C-Hring                            |                https://doi.org/10.1063/1.4798218                |
|                       TRA Gpy(up) (m/z = 160)                       |                 3075                 |                   1.0000                   |                   3227                   |                    3227                     |                 3226                  |                  3188                   |                    3188                    |                 3189                 |                   3213                    |                3218                 |                            C-Hring                            |                https://doi.org/10.1063/1.4798218                |
|                       TRA Gpy(up) (m/z = 160)                       |                 3059                 |                   0.3500                   |                   3204                   |                    3204                     |                 3203                  |                  3166                   |                    3165                    |                 3167                 |                   3201                    |                3195                 |                            C-Hring                            |                https://doi.org/10.1063/1.4798218                |
|                       TRA Gpy(up) (m/z = 160)                       |                 3056                 |                   0.2430                   |                   3198                   |                    3198                     |                 3196                  |                  3160                   |                    3158                    |                 3160                 |                   3190                    |                3188                 |                            C-Hring                            |                https://doi.org/10.1063/1.4798218                |
|                       TRA Gpy(up) (m/z = 160)                       |                 2943                 |                   0.5920                   |                   3113                   |                    3112                     |                 3109                  |                  3068                   |                    3069                    |                 3065                 |                   3100                    |                3099                 |                           C-Hethyll                            |                https://doi.org/10.1063/1.4798218                |
|                       TRA Gpy(up) (m/z = 160)                       |                 2913                 |                   0.5560                   |                   3089                   |                    3089                     |                 3088                  |                  3040                   |                    3041                    |                 3040                 |                   3075                    |                3078                 |                           C-Hethyll                            |                https://doi.org/10.1063/1.4798218                |
|                       TRA Gpy(up) (m/z = 160)                       |                 2885                 |                   0.3780                   |                   3067                   |                    3067                     |                 3064                  |                  3026                   |                    3026                    |                 3024                 |                   3052                    |                3053                 |                           C-Hethyll                            |                https://doi.org/10.1063/1.4798218                |
|                       TRA Gpy(up) (m/z = 160)                       |                 2851                 |                   0.4760                   |                   3045                   |                    3044                     |                 3045                  |                  3001                   |                    3000                    |                 3002                 |                   3030                    |                3035                 |                           C-Hethyll                            |                https://doi.org/10.1063/1.4798218                |
|                       4-FPEA-H2O (m/z = 139)                        |                 3717                 |                   0.5720                   |                   3957                   |                    3957                     |                 3937                  |                  3886                   |                    3887                    |                 3867                 |                   3970                    |                3950                 |                              O-H                              |               https://doi.org/10.1039/C7CP04195K                |
|                       4-FPEA-H2O (m/z = 139)                        |                 3402                 |                   0.4020                   |                   3608                   |                    3608                     |                 3603                  |                  3562                   |                    3565                    |                 3565                 |                   3616                    |                3615                 |                              N-H                              |               https://doi.org/10.1039/C7CP04195K                |
|                       4-FPEA-H2O (m/z = 139)                        |                 3357                 |                   0.3920                   |                   3546                   |                    3546                     |                 3534                  |                  3487                   |                    3487                    |                 3487                 |                   3537                    |                3545                 |           O-H for M06-2X and wB97X-D, N-H for B3LYP           |               https://doi.org/10.1039/C7CP04195K                |
|                       4-FPEA-H2O (m/z = 139)                        |                 3328                 |                   0.6140                   |                   3521                   |                    3521                     |                 3515                  |                  3453                   |                    3429                    |                 3445                 |                   3524                    |                3529                 |           N-H for M06-2X and wB97X-D, O-H for B3LYP           |               https://doi.org/10.1039/C7CP04195K                |
|                       4-FPEA-H2O (m/z = 139)                        |                 3083                 |                   1.0000                   |                   3232                   |                    3232                     |                 3230                  |                  3197                   |                    3196                    |                 3197                 |                   3223                    |                3224                 |                            C-Hring                            |               https://doi.org/10.1039/C7CP04195K                |
|                       4-FPEA-H2O (m/z = 139)                        |                 3079                 |                   0.4390                   |                   3231                   |                    3231                     |                 3230                  |                  3196                   |                    3196                    |                 3196                 |                   3212                    |                3222                 |                            C-Hring                            |               https://doi.org/10.1039/C7CP04195K                |
|                       4-FPEA-H2O (m/z = 139)                        |                 3063                 |                   0.2320                   |                   3194                   |                    3194                     |                 3194                  |                  3170                   |                    3174                    |                 3173                 |                   3197                    |                3189                 |                            C-Hring                            |               https://doi.org/10.1039/C7CP04195K                |
|                       4-FPEA-H2O (m/z = 139)                        |                 3048                 |                   0.1540                   |                   3191                   |                    3191                     |                 3190                  |                  3158                   |                    3157                    |                 3158                 |                   3185                    |                3184                 |                            C-Hring                            |               https://doi.org/10.1039/C7CP04195K                |
|                       4-FPEA-H2O (m/z = 139)                        |                 2972                 |                   0.5310                   |                   3131                   |                    3131                     |                 3131                  |                  3089                   |                    3093                    |                 3095                 |                   3130                    |                3124                 |                           C-Hethyll                            |               https://doi.org/10.1039/C7CP04195K                |
|                       4-FPEA-H2O (m/z = 139)                        |                 2964                 |                   0.7070                   |                   3104                   |                    3104                     |                 3104                  |                  3060                   |                    3060                    |                 3060                 |                   3097                    |                3095                 |                           C-Hethyll                            |               https://doi.org/10.1039/C7CP04195K                |
|                       4-FPEA-H2O (m/z = 139)                        |                 2940                 |                   0.5420                   |                   3076                   |                    3075                     |                 3077                  |                  3034                   |                    3034                    |                 3037                 |                   3074                    |                3067                 |                           C-Hethyll                            |               https://doi.org/10.1039/C7CP04195K                |
|                       4-FPEA-H2O (m/z = 139)                        |                 2868                 |                   0.4940                   |                   3021                   |                    3021                     |                 3020                  |                  2977                   |                    2975                    |                 2973                 |                   3023                    |                3002                 |                           C-Hethyll                            |               https://doi.org/10.1039/C7CP04195K                |
|                       4-FPEA-H2O (m/z = 139)                        |                 1639                 |                   0.2330                   |                   1684                   |                    1684                     |                 1686                  |                  1651                   |                    1656                    |                 1676                 |                   1691                    |                1688                 |               mid-frequencies (1000-2000 cm-1)                |               https://doi.org/10.1039/C7CP04195K                |
|                       4-FPEA-H2O (m/z = 139)                        |                 1619                 |                   0.3140                   |                   1669                   |                    1669                     |                 1669                  |                  1647                   |                    1653                    |                 1654                 |                   1661                    |                1679                 |               mid-frequencies (1000-2000 cm-1)                |               https://doi.org/10.1039/C7CP04195K                |
|                       4-FPEA-H2O (m/z = 139)                        |                 1607                 |                   0.3340                   |                   1649                   |                    1649                     |                 1653                  |                  1643                   |                    1644                    |                 1649                 |                   1658                    |                1668                 |               mid-frequencies (1000-2000 cm-1)                |               https://doi.org/10.1039/C7CP04195K                |
|                       4-FPEA-H2O (m/z = 139)                        |                 1585                 |                   0.2380                   |                   1638                   |                    1638                     |                 1642                  |                  1632                   |                    1632                    |                 1634                 |                   1656                    |                1655                 |               mid-frequencies (1000-2000 cm-1)                |               https://doi.org/10.1039/C7CP04195K                |
|                       4-FPEA-H2O (m/z = 139)                        |                 1471                 |                   0.2860                   |                   1515                   |                    1515                     |                 1515                  |                  1509                   |                    1510                    |                 1512                 |                   1520                    |                1518                 |               mid-frequencies (1000-2000 cm-1)                |               https://doi.org/10.1039/C7CP04195K                |
|                       4-FPEA-H2O (m/z = 139)                        |                 1456                 |                   0.3100                   |                   1496                   |                    1496                     |                 1496                  |                  1491                   |                    1501                    |                 1504                 |                   1503                    |                1501                 |               mid-frequencies (1000-2000 cm-1)                |               https://doi.org/10.1039/C7CP04195K                |
|                       4-FPEA-H2O (m/z = 139)                        |                 1347                 |                   0.6390                   |                   1379                   |                    1379                     |                 1378                  |                  1374                   |                    1377                    |                 1379                 |                   1389                    |                1387                 |               mid-frequencies (1000-2000 cm-1)                |               https://doi.org/10.1039/C7CP04195K                |
|                       4-FPEA-H2O (m/z = 139)                        |                 1305                 |                   0.2330                   |                   1344                   |                    1344                     |                 1345                  |                  1345                   |                    1346                    |                 1350                 |                   1355                    |                1356                 |               mid-frequencies (1000-2000 cm-1)                |               https://doi.org/10.1039/C7CP04195K                |
|                       4-FPEA-H2O (m/z = 139)                        |                 1214                 |                   1.0000                   |                   1283                   |                    1283                     |                 1293                  |                  1239                   |                    1241                    |                 1257                 |                   1266                    |                1282                 |               mid-frequencies (1000-2000 cm-1)                |               https://doi.org/10.1039/C7CP04195K                |
|                       4-FPEA-H2O (m/z = 139)                        |                 1193                 |                   0.2510                   |                   1240                   |                    1240                     |                 1243                  |                  1231                   |                    1234                    |                 1235                 |                   1245                    |                1245                 |               mid-frequencies (1000-2000 cm-1)                |               https://doi.org/10.1039/C7CP04195K                |
|                       4-FPEA-H2O (m/z = 139)                        |                 901                  |                   0.2640                   |                   944                    |                     945                     |                  939                  |                   935                   |                    942                     |                 969                  |                    992                    |                 938                 |                 low-frequencies (<1000 cm-1)                  |               https://doi.org/10.1039/C7CP04195K                |
|                       4-FPEA-H2O (m/z = 139)                        |                 894                  |                   0.7450                   |                   932                    |                     932                     |                  926                  |                   920                   |                    924                     |                 928                  |                    946                    |                 926                 |                 low-frequencies (<1000 cm-1)                  |               https://doi.org/10.1039/C7CP04195K                |
|                       4-FPEA-H2O (m/z = 139)                        |                 869                  |                   0.3620                   |                   896                    |                     896                     |                  898                  |                   878                   |                    883                     |                 884                  |                    937                    |                 898                 |                 low-frequencies (<1000 cm-1)                  |               https://doi.org/10.1039/C7CP04195K                |
|                       4-FPEA-H2O (m/z = 139)                        |                 841                  |                   0.6040                   |                   864                    |                     863                     |                  870                  |                   849                   |                    853                     |                 860                  |                    905                    |                 869                 |                 low-frequencies (<1000 cm-1)                  |               https://doi.org/10.1039/C7CP04195K                |
|                       4-FPEA-H2O (m/z = 139)                        |                 825                  |                   0.6190                   |                   854                    |                     854                     |                  858                  |                   839                   |                    840                     |                 846                  |                    882                    |                 857                 |                 low-frequencies (<1000 cm-1)                  |               https://doi.org/10.1039/C7CP04195K                |
|                       4-FPEA-H2O (m/z = 139)                        |                 820                  |                   0.4460                   |                   848                    |                     848                     |                  856                  |                   832                   |                    832                     |                 840                  |                    847                    |                 854                 |                 low-frequencies (<1000 cm-1)                  |               https://doi.org/10.1039/C7CP04195K                |
|                       4-FPEA-H2O (m/z = 139)                        |                 613                  |                   0.2750                   |                   649                    |                     649                     |                  651                  |                   650                   |                    650                     |                 653                  |                    607                    |                 657                 |                 low-frequencies (<1000 cm-1)                  |               https://doi.org/10.1039/C7CP04195K                |
|                       4-FPEA-H2O (m/z = 139)                        |                 490                  |                   0.4680                   |                   513                    |                     513                     |                  507                  |                   516                   |                    528                     |                 505                  |                    500                    |                 505                 |                 low-frequencies (<1000 cm-1)                  |               https://doi.org/10.1039/C7CP04195K                |
|                       4-FPEA-H2O (m/z = 139)                        |                 468                  |                   0.4260                   |                   485                    |                     485                     |                  474                  |                   483                   |                    490                     |                 481                  |                    500                    |                 461                 |                 low-frequencies (<1000 cm-1)                  |               https://doi.org/10.1039/C7CP04195K                |
|                       4-FPEA-H2O (m/z = 139)                        |                 416                  |                   0.1900                   |                   442                    |                     441                     |                  444                  |                   435                   |                    447                     |                 451                  |                    451                    |                 446                 |                 low-frequencies (<1000 cm-1)                  |               https://doi.org/10.1039/C7CP04195K                |
|                       4-FPEA-H2O (m/z = 139)                        |                 388                  |                   0.1480                   |                   427                    |                     428                     |                  426                  |                   428                   |                    425                     |                 426                  |                    416                    |                 429                 |                 low-frequencies (<1000 cm-1)                  |               https://doi.org/10.1039/C7CP04195K                |
|                         PEA-H2O (m/z = 121)                         |                 3717                 |                   0.6240                   |                   3957                   |                    3957                     |                 3936                  |                  3886                   |                    3887                    |                 3865                 |                   3970                    |                3948                 |                              O-H                              |               https://doi.org/10.1039/C4RA10493E                |
|                         PEA-H2O (m/z = 121)                         |                 3401                 |                   0.5580                   |                   3608                   |                    3607                     |                 3601                  |                  3561                   |                    3564                    |                 3565                 |                   3617                    |                3617                 |                              N-H                              |               https://doi.org/10.1039/C4RA10493E                |
|                         PEA-H2O (m/z = 121)                         |                 3351                 |                   0.6010                   |                   3544                   |                    3546                     |                 3532                  |                  3485                   |                    3486                    |                 3487                 |                   3538                    |                3547                 |           O-H for M06-2X and wB97X-D, N-H for B3LYP           |               https://doi.org/10.1039/C4RA10493E                |
|                         PEA-H2O (m/z = 121)                         |                 3328                 |                   0.6950                   |                   3519                   |                    3520                     |                 3513                  |                  3450                   |                    3426                    |                 3445                 |                   3526                    |                3529                 |           N-H for M06-2X and wB97X-D, O-H for B3LYP           |               https://doi.org/10.1039/C4RA10493E                |
|                         PEA-H2O (m/z = 121)                         |                 3077                 |                   1.0000                   |                   3222                   |                    3223                     |                 3223                  |                  3185                   |                    3185                    |                 3186                 |                   3210                    |                3216                 |                            C-Hring                            |               https://doi.org/10.1039/C4RA10493E                |
|                         PEA-H2O (m/z = 121)                         |                 3067                 |                   0.9110                   |                   3211                   |                    3211                     |                 3212                  |                  3174                   |                    3175                    |                 3176                 |                   3198                    |                3203                 |                            C-Hring                            |               https://doi.org/10.1039/C4RA10493E                |
|                         PEA-H2O (m/z = 121)                         |                 3054                 |                   0.4800                   |                   3201                   |                    3201                     |                 3202                  |                  3167                   |                    3167                    |                 3168                 |                   3188                    |                3194                 |                            C-Hring                            |               https://doi.org/10.1039/C4RA10493E                |
|                         PEA-H2O (m/z = 121)                         |                 2964                 |                   0.6080                   |                   3103                   |                    3103                     |                 3103                  |                  3059                   |                    3059                    |                 3059                 |                   3090                    |                3095                 |                           C-Hethyll                            |               https://doi.org/10.1039/C4RA10493E                |
|                         PEA-H2O (m/z = 121)                         |                 2938                 |                   0.4320                   |                   3074                   |                    3074                     |                 3076                  |                  3033                   |                    3033                    |                 3036                 |                   3062                    |                3067                 |                           C-Hethyll                            |               https://doi.org/10.1039/C4RA10493E                |
|                         PEA-H2O (m/z = 121)                         |                 2875                 |                   0.4230                   |                   3023                   |                    3023                     |                 3020                  |                  2977                   |                    2976                    |                 2973                 |                   3002                    |                3004                 |                           C-Hethyll                            |               https://doi.org/10.1039/C4RA10493E                |
|                         PEA-H2O (m/z = 121)                         |                 1613                 |                   0.6230                   |                   1677                   |                    1677                     |                 1679                  |                  1642                   |                    1643                    |                 1648                 |                   1681                    |                1682                 |               mid-frequencies (1000-2000 cm-1)                |               https://doi.org/10.1039/C4RA10493E                |
|                         PEA-H2O (m/z = 121)                         |                 1592                 |                   0.2590                   |                   1656                   |                    1656                     |                 1657                  |                  1621                   |                    1621                    |                 1625                 |                   1660                    |                1660                 |               mid-frequencies (1000-2000 cm-1)                |               https://doi.org/10.1039/C4RA10493E                |
|                         PEA-H2O (m/z = 121)                         |                 1475                 |                   0.1670                   |                   1514                   |                    1514                     |                 1514                  |                  1510                   |                    1510                    |                 1512                 |                   1516                    |                1519                 |               mid-frequencies (1000-2000 cm-1)                |               https://doi.org/10.1039/C4RA10493E                |
|                         PEA-H2O (m/z = 121)                         |                 1454                 |                   0.1240                   |                   1491                   |                    1491                     |                 1493                  |                  1482                   |                    1483                    |                 1491                 |                   1497                    |                1500                 |               mid-frequencies (1000-2000 cm-1)                |               https://doi.org/10.1039/C4RA10493E                |
|                         PEA-H2O (m/z = 121)                         |                 1387                 |                   0.1480                   |                   1420                   |                    1420                     |                 1419                  |                  1416                   |                    1416                    |                 1418                 |                   1427                    |                1429                 |               mid-frequencies (1000-2000 cm-1)                |               https://doi.org/10.1039/C4RA10493E                |
|                         PEA-H2O (m/z = 121)                         |                 1351                 |                   0.2970                   |                   1382                   |                    1382                     |                 1381                  |                  1377                   |                    1382                    |                 1386                 |                   1388                    |                1390                 |               mid-frequencies (1000-2000 cm-1)                |               https://doi.org/10.1039/C4RA10493E                |
|                         PEA-H2O (m/z = 121)                         |                 1345                 |                   0.1450                   |                   1361                   |                    1361                     |                 1365                  |                  1362                   |                    1365                    |                 1371                 |                   1369                    |                1374                 |               mid-frequencies (1000-2000 cm-1)                |               https://doi.org/10.1039/C4RA10493E                |
|                         PEA-H2O (m/z = 121)                         |                 1336                 |                   0.3580                   |                   1342                   |                    1342                     |                 1342                  |                  1342                   |                    1343                    |                 1346                 |                   1350                    |                1352                 |               mid-frequencies (1000-2000 cm-1)                |               https://doi.org/10.1039/C4RA10493E                |
|                         PEA-H2O (m/z = 121)                         |                 1327                 |                   0.1190                   |                   1330                   |                    1330                     |                 1329                  |                  1332                   |                    1334                    |                 1335                 |                   1341                    |                1340                 |               mid-frequencies (1000-2000 cm-1)                |               https://doi.org/10.1039/C4RA10493E                |
|                         PEA-H2O (m/z = 121)                         |                 1211                 |                   0.6720                   |                   1242                   |                    1242                     |                 1244                  |                  1230                   |                    1234                    |                 1235                 |                   1244                    |                1245                 |               mid-frequencies (1000-2000 cm-1)                |               https://doi.org/10.1039/C4RA10493E                |
|                         PEA-H2O (m/z = 121)                         |                 1198                 |                   0.1580                   |                   1228                   |                    1228                     |                 1228                  |                  1220                   |                    1223                    |                 1225                 |                   1232                    |                1233                 |               mid-frequencies (1000-2000 cm-1)                |               https://doi.org/10.1039/C4RA10493E                |
|                         PEA-H2O (m/z = 121)                         |                 1186                 |                   0.1190                   |                   1210                   |                    1210                     |                 1212                  |                  1207                   |                    1216                    |                 1219                 |                   1218                    |                1220                 |               mid-frequencies (1000-2000 cm-1)                |               https://doi.org/10.1039/C4RA10493E                |
|                         PEA-H2O (m/z = 121)                         |                 1159                 |                   0.1520                   |                   1177                   |                    1177                     |                 1177                  |                  1181                   |                    1190                    |                 1192                 |                   1187                    |                1189                 |               mid-frequencies (1000-2000 cm-1)                |               https://doi.org/10.1039/C4RA10493E                |
|                         PEA-H2O (m/z = 121)                         |                 1143                 |                   0.2130                   |                   1170                   |                    1170                     |                 1167                  |                  1163                   |                    1169                    |                 1170                 |                   1179                    |                1179                 |               mid-frequencies (1000-2000 cm-1)                |               https://doi.org/10.1039/C4RA10493E                |
|                         PEA-H2O (m/z = 121)                         |                 1077                 |                   0.1430                   |                   1107                   |                    1107                     |                 1108                  |                  1087                   |                    1089                    |                 1090                 |                   1112                    |                1113                 |               mid-frequencies (1000-2000 cm-1)                |               https://doi.org/10.1039/C4RA10493E                |
|                         PEA-H2O (m/z = 121)                         |                 1035                 |                   0.4810                   |                   1064                   |                    1064                     |                 1067                  |                  1051                   |                    1054                    |                 1058                 |                   1065                    |                1068                 |               mid-frequencies (1000-2000 cm-1)                |               https://doi.org/10.1039/C4RA10493E                |
|                         PEA-H2O (m/z = 121)                         |                 1005                 |                   1.0000                   |                   1018                   |                    1018                     |                 1023                  |                  1016                   |                    1015                    |                 1022                 |                   1033                    |                1029                 |               mid-frequencies (1000-2000 cm-1)                |               https://doi.org/10.1039/C4RA10493E                |
|                         PEA-H2O (m/z = 121)                         |                 916                  |                   0.1840                   |                   940                    |                     939                     |                  937                  |                   929                   |                    933                     |                 927                  |                    942                    |                 938                 |                 low-frequencies (<1000 cm-1)                  |               https://doi.org/10.1039/C4RA10493E                |
|                         PEA-H2O (m/z = 121)                         |                 889                  |                   0.2620                   |                   927                    |                     927                     |                  917                  |                   917                   |                    921                     |                 917                  |                    933                    |                 918                 |                 low-frequencies (<1000 cm-1)                  |               https://doi.org/10.1039/C4RA10493E                |
|                         PEA-H2O (m/z = 121)                         |                 863                  |                   0.2080                   |                   884                    |                     884                     |                  886                  |                   868                   |                    875                     |                 875                  |                    887                    |                 888                 |                 low-frequencies (<1000 cm-1)                  |               https://doi.org/10.1039/C4RA10493E                |
|                         PEA-H2O (m/z = 121)                         |                 769                  |                   0.7790                   |                   788                    |                     788                     |                  791                  |                   782                   |                    789                     |                 795                  |                    777                    |                 781                 |                 low-frequencies (<1000 cm-1)                  |               https://doi.org/10.1039/C4RA10493E                |
|                         PEA-H2O (m/z = 121)                         |                 752                  |                   0.4810                   |                   776                    |                     776                     |                  781                  |                   764                   |                    765                     |                 769                  |                    762                    |                 769                 |                 low-frequencies (<1000 cm-1)                  |               https://doi.org/10.1039/C4RA10493E                |
|                         PEA-H2O (m/z = 121)                         |                 625                  |                   0.2110                   |                   633                    |                     633                     |                  635                  |                   635                   |                    636                     |                 638                  |                    639                    |                 640                 |                 low-frequencies (<1000 cm-1)                  |               https://doi.org/10.1039/C4RA10493E                |
|                         PEA-H2O (m/z = 121)                         |                 574                  |                   0.1460                   |                   587                    |                     587                     |                  590                  |                   584                   |                    589                     |                 592                  |                    592                    |                 593                 |                 low-frequencies (<1000 cm-1)                  |               https://doi.org/10.1039/C4RA10493E                |
|                         PEA-H2O (m/z = 121)                         |                 492                  |                   0.3560                   |                   507                    |                     507                     |                  507                  |                   497                   |                    502                     |                 506                  |                    513                    |                 508                 |                 low-frequencies (<1000 cm-1)                  |               https://doi.org/10.1039/C4RA10493E                |
|                         PEA-H2O (m/z = 48)                          |                 3716                 |                   0.4100                   |                   3957                   |                    3957                     |                 3936                  |                  3886                   |                    3887                    |                 3865                 |                   3970                    |                3948                 |                              O-H                              |               https://doi.org/10.1039/C4RA10493E                |
|                         PEA-H2O (m/z = 48)                          |                 3401                 |                   0.4640                   |                   3608                   |                    3607                     |                 3601                  |                  3561                   |                    3564                    |                 3565                 |                   3617                    |                3617                 |                              N-H                              |               https://doi.org/10.1039/C4RA10493E                |
|                         PEA-H2O (m/z = 48)                          |                 3350                 |                   0.6880                   |                   3544                   |                    3546                     |                 3532                  |                  3485                   |                    3486                    |                 3487                 |                   3538                    |                3547                 |           O-H for M06-2X and wB97X-D, N-H for B3LYP           |               https://doi.org/10.1039/C4RA10493E                |
|                         PEA-H2O (m/z = 48)                          |                 3329                 |                   0.7040                   |                   3519                   |                    3520                     |                 3513                  |                  3450                   |                    3426                    |                 3445                 |                   3526                    |                3529                 |           N-H for M06-2X and wB97X-D, O-H for B3LYP           |               https://doi.org/10.1039/C4RA10493E                |
|                         PEA-H2O (m/z = 48)                          |                 3077                 |                   1.0000                   |                   3222                   |                    3223                     |                 3223                  |                  3185                   |                    3185                    |                 3186                 |                   3210                    |                3216                 |                            C-Hring                            |               https://doi.org/10.1039/C4RA10493E                |
|                         PEA-H2O (m/z = 48)                          |                 3067                 |                   0.9700                   |                   3211                   |                    3211                     |                 3212                  |                  3174                   |                    3175                    |                 3176                 |                   3198                    |                3203                 |                            C-Hring                            |               https://doi.org/10.1039/C4RA10493E                |
|                         PEA-H2O (m/z = 48)                          |                 3054                 |                   0.4280                   |                   3201                   |                    3201                     |                 3202                  |                  3167                   |                    3167                    |                 3168                 |                   3188                    |                3194                 |                            C-Hring                            |               https://doi.org/10.1039/C4RA10493E                |
|                         PEA-H2O (m/z = 48)                          |                 2965                 |                   0.7200                   |                   3103                   |                    3103                     |                 3103                  |                  3059                   |                    3059                    |                 3059                 |                   3090                    |                3095                 |                           C-Hethyll                            |               https://doi.org/10.1039/C4RA10493E                |
|                         PEA-H2O (m/z = 48)                          |                 2938                 |                   0.4830                   |                   3074                   |                    3074                     |                 3076                  |                  3033                   |                    3033                    |                 3036                 |                   3062                    |                3067                 |                           C-Hethyll                            |               https://doi.org/10.1039/C4RA10493E                |
|                         PEA-H2O (m/z = 48)                          |                 2868                 |                   0.6210                   |                   3023                   |                    3023                     |                 3020                  |                  2977                   |                    2976                    |                 2973                 |                   3002                    |                3004                 |                           C-Hethyll                            |               https://doi.org/10.1039/C4RA10493E                |
|                         PEA-H2O (m/z = 48)                          |                 1613                 |                   0.3850                   |                   1677                   |                    1677                     |                 1679                  |                  1642                   |                    1643                    |                 1648                 |                   1681                    |                1682                 |               mid-frequencies (1000-2000 cm-1)                |               https://doi.org/10.1039/C4RA10493E                |
|                         PEA-H2O (m/z = 48)                          |                 1594                 |                   0.2730                   |                   1656                   |                    1656                     |                 1657                  |                  1621                   |                    1621                    |                 1625                 |                   1660                    |                1660                 |               mid-frequencies (1000-2000 cm-1)                |               https://doi.org/10.1039/C4RA10493E                |
|                         PEA-H2O (m/z = 48)                          |                 1352                 |                   0.2450                   |                   1382                   |                    1382                     |                 1381                  |                  1377                   |                    1382                    |                 1386                 |                   1388                    |                1390                 |               mid-frequencies (1000-2000 cm-1)                |               https://doi.org/10.1039/C4RA10493E                |
|                         PEA-H2O (m/z = 48)                          |                 1211                 |                   0.5200                   |                   1242                   |                    1242                     |                 1244                  |                  1230                   |                    1234                    |                 1235                 |                   1244                    |                1245                 |               mid-frequencies (1000-2000 cm-1)                |               https://doi.org/10.1039/C4RA10493E                |
|                         PEA-H2O (m/z = 48)                          |                 1198                 |                   0.1640                   |                   1228                   |                    1228                     |                 1228                  |                  1220                   |                    1223                    |                 1225                 |                   1232                    |                1233                 |               mid-frequencies (1000-2000 cm-1)                |               https://doi.org/10.1039/C4RA10493E                |
|                         PEA-H2O (m/z = 48)                          |                 1156                 |                   0.2410                   |                   1177                   |                    1177                     |                 1177                  |                  1181                   |                    1190                    |                 1192                 |                   1187                    |                1189                 |               mid-frequencies (1000-2000 cm-1)                |               https://doi.org/10.1039/C4RA10493E                |
|                         PEA-H2O (m/z = 48)                          |                 1143                 |                   0.2720                   |                   1170                   |                    1170                     |                 1167                  |                  1163                   |                    1169                    |                 1170                 |                   1179                    |                1179                 |               mid-frequencies (1000-2000 cm-1)                |               https://doi.org/10.1039/C4RA10493E                |
|                         PEA-H2O (m/z = 48)                          |                 1076                 |                   0.2170                   |                   1107                   |                    1107                     |                 1108                  |                  1087                   |                    1089                    |                 1090                 |                   1112                    |                1113                 |               mid-frequencies (1000-2000 cm-1)                |               https://doi.org/10.1039/C4RA10493E                |
|                         PEA-H2O (m/z = 48)                          |                 1035                 |                   0.5490                   |                   1064                   |                    1064                     |                 1067                  |                  1051                   |                    1054                    |                 1058                 |                   1065                    |                1068                 |               mid-frequencies (1000-2000 cm-1)                |               https://doi.org/10.1039/C4RA10493E                |
|                         PEA-H2O (m/z = 48)                          |                 1005                 |                   1.0000                   |                   1018                   |                    1018                     |                 1023                  |                  1016                   |                    1015                    |                 1022                 |                   1024                    |                1029                 |               mid-frequencies (1000-2000 cm-1)                |               https://doi.org/10.1039/C4RA10493E                |
|                         PEA-H2O (m/z = 48)                          |                 919                  |                   0.2590                   |                   940                    |                     939                     |                  937                  |                   929                   |                    933                     |                 927                  |                    965                    |                 938                 |                 low-frequencies (<1000 cm-1)                  |               https://doi.org/10.1039/C4RA10493E                |
|                         PEA-H2O (m/z = 48)                          |                 888                  |                   0.2970                   |                   927                    |                     927                     |                  917                  |                   917                   |                    921                     |                 917                  |                    933                    |                 918                 |                 low-frequencies (<1000 cm-1)                  |               https://doi.org/10.1039/C4RA10493E                |
|                         PEA-H2O (m/z = 48)                          |                 861                  |                   0.2000                   |                   884                    |                     884                     |                  886                  |                   868                   |                    875                     |                 875                  |                    887                    |                 888                 |                 low-frequencies (<1000 cm-1)                  |               https://doi.org/10.1039/C4RA10493E                |
|                         PEA-H2O (m/z = 48)                          |                 769                  |                   0.7570                   |                   788                    |                     788                     |                  791                  |                   782                   |                    789                     |                 795                  |                    777                    |                 781                 |                 low-frequencies (<1000 cm-1)                  |               https://doi.org/10.1039/C4RA10493E                |
|                         PEA-H2O (m/z = 48)                          |                 753                  |                   0.5290                   |                   776                    |                     776                     |                  781                  |                   764                   |                    765                     |                 769                  |                    762                    |                 769                 |                 low-frequencies (<1000 cm-1)                  |               https://doi.org/10.1039/C4RA10493E                |
|                         PEA-H2O (m/z = 48)                          |                 623                  |                   0.2760                   |                   633                    |                     633                     |                  635                  |                   635                   |                    636                     |                 638                  |                    639                    |                 640                 |                 low-frequencies (<1000 cm-1)                  |               https://doi.org/10.1039/C4RA10493E                |
|                         PEA-H2O (m/z = 48)                          |                 574                  |                   0.2830                   |                   587                    |                     587                     |                  590                  |                   584                   |                    589                     |                 592                  |                    592                    |                 593                 |                 low-frequencies (<1000 cm-1)                  |               https://doi.org/10.1039/C4RA10493E                |
|                         PEA-H2O (m/z = 48)                          |                 493                  |                   0.4580                   |                   507                    |                     507                     |                  507                  |                   497                   |                    502                     |                 506                  |                    504                    |                 508                 |                 low-frequencies (<1000 cm-1)                  |               https://doi.org/10.1039/C4RA10493E                |
|                       2-FPEA-H2O (m/z = 139)                        |                 3715                 |                   0.8130                   |                   3958                   |                    3958                     |                 3938                  |                  3886                   |                    3887                    |                 3868                 |                   3970                    |                3951                 |                              O-H                              |              https://doi.org/10.1021/jacs.2c02480               |
|                       2-FPEA-H2O (m/z = 139)                        |                 3400                 |                   0.3840                   |                   3607                   |                    3607                     |                 3601                  |                  3561                   |                    3564                    |                 3565                 |                   3616                    |                3616                 |                              N-H                              |              https://doi.org/10.1021/jacs.2c02480               |
[truncated: 116,530 more chars]
