# Supplementary material for: Analyzing Spectral Similarities for Structural Identification Using a New Benchmark Database
Source: J Phys Chem A. 2026 Jan 12;130(3):602–13. doi: 10.1021/acs.jpca.5c06253 (PMC12833857; doi:10.1021/acs.jpca.5c06253)
Supplement: Supplementary file 5 [file jp5c06253_si_005.txt]

*** For best display open with monospaced editor (like Notepad++ or VS Code) or zoom out in Notepad ***
Supplementary Data 2 - Kuhn-Munkres-Euclidean distance and visual assignment of spectral features
----------------------------------------------|-----------------------------------------------------------------|-----------------------------------------------------------------------|-------------------------------------------------------------------------------------------------------------|
 |              Molecule                      |                         Frequency (cm-1)                        |                         Intensity (arb. units)                        |                                      Calculated M06-2X-D3/6-311++G(d,p)                                     |
 |                                            |       Munkres assignment       |       Visual assignment        |          Munkres_Assignment     |          Visual_Assignment          |                  Frequency (cm-1)                    |                Intensity (arb. units)                | 
----------------------------------------------|--------------------------------|--------------------------------|---------------------------------|-------------------------------------|------------------------------------------------------|------------------------------------------------------|
            FPEAL A1f (m/z = 140)             |              3663              |              3663              |              0.884              |                0.884                |                         3666                         |                        0.227                         
            FPEAL A1f (m/z = 140)             |              3084              |              3084              |              1.000              |                1.000                |                         3084                         |                        1.000                         
            FPEAL A1f (m/z = 140)             |              3074              |              3074              |              0.536              |                0.536                |                         3075                         |                        0.261                         
            FPEAL A1f (m/z = 140)             |              3059              |              3059              |              0.366              |                0.366                |                         3063                         |                        0.210                         
            FPEAL A1f (m/z = 140)             |              3043              |              3043              |              0.232              |                0.232                |                         3048                         |                        0.187                         
            FPEAL A1f (m/z = 140)             |              2937              |              2937              |              0.363              |                0.363                |                         2976                         |                        0.076                         
            FPEAL A1f (m/z = 140)             |              2922              |              2922              |              0.261              |                0.261                |                         2957                         |                        0.209                         
            FPEAL A1f (m/z = 140)             |              2893              |              2893              |              0.661              |                0.661                |                         2914                         |                        0.506                         
            FPEAL A1f (m/z = 140)             |              2875              |              2875              |              0.545              |                0.545                |                         2896                         |                        0.512                         
            FPEAL A1f (m/z = 140)             |              1625              |              1625              |              0.243              |                0.243                |                         1647                         |                        0.402                         
            FPEAL A1f (m/z = 140)             |              1598              |              1598              |              0.087              |                0.087                |                         1617                         |                        0.090                         
            FPEAL A1f (m/z = 140)             |               -                |               -                |                -                |                  -                  |                         1502                         |                        0.042                         
            FPEAL A1f (m/z = 140)             |               -                |               -                |                -                |                  -                  |                         1479                         |                        0.046                         
            FPEAL A1f (m/z = 140)             |               -                |               -                |                -                |                  -                  |                         1463                         |                        0.034                         
            FPEAL A1f (m/z = 140)             |              1450              |              1450              |              0.262              |                0.262                |                         1449                         |                        0.158                         
            FPEAL A1f (m/z = 140)             |              1392              |              1392              |              0.211              |                0.211                |                         1387                         |                        0.197                         
            FPEAL A1f (m/z = 140)             |               -                |               -                |                -                |                  -                  |                         1356                         |                        0.076                         
            FPEAL A1f (m/z = 140)             |               -                |               -                |                -                |                  -                  |                         1310                         |                        0.059                         
            FPEAL A1f (m/z = 140)             |              1297              |              1297              |              0.347              |                0.347                |                         1296                         |                        0.200                          
            FPEAL A1f (m/z = 140)             |               -                |               -                |                -                |                  -                  |                         1279                         |                        0.072                         
            FPEAL A1f (m/z = 140)             |              1264              |              1264              |              0.247              |                0.247                |                         1254                         |                        0.294                         
            FPEAL A1f (m/z = 140)             |              1238              |              1238              |              0.517              |                0.517                |                         1242                         |                        0.505                         
            FPEAL A1f (m/z = 140)             |               -                |               -                |                -                |                  -                  |                         1185                         |                        0.090                         
            FPEAL A1f (m/z = 140)             |              1153              |              1153              |              0.183              |                0.183                |                         1144                         |                        0.108                         
            FPEAL A1f (m/z = 140)             |              1138              |              1138              |              0.152              |                0.152                |                         1135                         |                        0.071                         
            FPEAL A1f (m/z = 140)             |              1104              |              1104              |              0.262              |                0.262                |                         1099                         |                        0.198                         
            FPEAL A1f (m/z = 140)             |               -                |               -                |                -                |                  -                  |                         1083                         |                        0.038                         
            FPEAL A1f (m/z = 140)             |              1038              |              1038              |              1.000              |                1.000                |                         1041                         |                        1.000                          
            FPEAL A1f (m/z = 140)             |               -                |               -                |                -                |                  -                  |                         1023                         |                        0.110                        
            FPEAL A1f (m/z = 140)             |              1006              |              1006              |              0.763              |                0.763                |                         1000                         |                        0.137                         
            FPEAL A1f (m/z = 140)             |               -                |               -                |                -                |                  -                  |                          979                         |                        0.001                           
            FPEAL A1f (m/z = 140)             |               -                |               -                |                -                |                  -                  |                          946                         |                        0.016                         
            FPEAL A1f (m/z = 140)             |               -                |               -                |                -                |                  -                  |                          866                         |                        0.026                         
            FPEAL A1f (m/z = 140)             |               -                |               -                |                -                |                  -                  |                          845                         |                        0.030                         
            FPEAL A1f (m/z = 140)             |              789               |              789               |              0.471              |                0.471                |                          784                         |                        0.629                         
            FPEAL A1f (m/z = 140)             |              767               |              767               |              0.559              |                0.559                |                          762                         |                        0.251                         
            FPEAL A1f (m/z = 140)             |               -                |               -                |                -                |                  -                  |                          759                         |                        0.019                         
            FPEAL A1f (m/z = 140)             |              725               |              725               |              0.445              |                0.445                |                          721                         |                        0.276                         
            FPEAL A1f (m/z = 140)             |               -                |               -                |                -                |                  -                  |                          601                         |                        0.111                         
            FPEAL A1f (m/z = 140)             |               -                |               -                |                -                |                  -                  |                          549                         |                        0.345                         
            FPEAL A1f (m/z = 140)             |               -                |               -                |                -                |                  -                  |                          531                         |                        0.166                         
            FPEAL A1f (m/z = 140)             |               -                |               -                |                -                |                  -                  |                          468                         |                        0.096                         
            FPEAL A1f (m/z = 140)             |               -                |               -                |                -                |                  -                  |                          447                         |                        0.031                         
            FPEAL G1h (m/z = 140)             |              3636              |              3636              |              0.427              |                0.427                |                         3642                         |                        0.161                         
            FPEAL G1h (m/z = 140)             |              3084              |              3084              |              1.000              |                1.000                |                         3085                         |                        1.000                           
            FPEAL G1h (m/z = 140)             |              3073              |              3073              |              0.535              |                0.535                |                         3076                         |                        0.314                         
            FPEAL G1h (m/z = 140)             |              3059              |              3059              |              0.304              |                0.304                |                         3064                         |                        0.223                         
            FPEAL G1h (m/z = 140)             |              3038              |              3038              |              0.169              |                0.169                |                         3049                         |                        0.178                         
            FPEAL G1h (m/z = 140)             |              2976              |              2976              |              0.750              |                0.750                |                         2976                         |                        0.211                         
            FPEAL G1h (m/z = 140)             |              2969              |              2969              |              0.342              |                0.342                |                         2969                         |                        0.652                         
            FPEAL G1h (m/z = 140)             |              2938              |              2938              |              0.421              |                0.421                |                         2924                         |                        0.547                         
            FPEAL G1h (m/z = 140)             |              2891              |              2891              |              0.662              |                0.662                |                         2891                         |                        0.521                         
            FPEAL G1h (m/z = 140)             |              1623              |              1623              |              0.539              |                0.539                |                         1645                         |                        0.402                         
            FPEAL G1h (m/z = 140)             |              1595              |              1595              |              0.140              |                0.140                |                         1615                         |                        0.111                         
            FPEAL G1h (m/z = 140)             |               -                |               -                |                -                |                  -                  |                         1501                         |                        0.041                         
            FPEAL G1h (m/z = 140)             |              1478              |              1478              |              0.196              |                0.196                |                         1478                         |                        0.124                         
            FPEAL G1h (m/z = 140)             |               -                |               -                |                -                |                  -                  |                         1460                         |                        0.007                         
            FPEAL G1h (m/z = 140)             |              1442              |              1442              |              0.161              |                0.161                |                         1439                         |                        0.094                         
            FPEAL G1h (m/z = 140)             |              1389              |              1389              |              0.129              |                0.129                |                         1382                         |                        0.071                         
            FPEAL G1h (m/z = 140)             |              1350              |              1350              |              0.206              |                0.206                |                         1348                         |                        0.175                         
            FPEAL G1h (m/z = 140)             |              1336              |              1336              |              0.657              |                0.657                |                         1327                         |                        0.380                        
            FPEAL G1h (m/z = 140)             |               -                |               -                |                -                |                  -                  |                         1303                         |                        0.030                         
            FPEAL G1h (m/z = 140)             |               -                |               -                |                -                |                  -                  |                         1270                         |                        0.016                         
            FPEAL G1h (m/z = 140)             |              1239              |              1239              |              0.775              |                0.775                |                         1248                         |                        0.750                         
            FPEAL G1h (m/z = 140)             |              1209              |              1209              |              0.327              |                0.327                |                         1203                         |                        0.390                         
            FPEAL G1h (m/z = 140)             |               -                |               -                |                -                |                  -                  |                         1184                         |                        0.011                         
            FPEAL G1h (m/z = 140)             |              1168              |              1168              |              0.140              |                0.140                |                         1163                         |                        0.112                         
            FPEAL G1h (m/z = 140)             |              1154              |              1154              |              0.174              |                0.174                |                         1144                         |                        0.133                         
            FPEAL G1h (m/z = 140)             |              1110              |              1110              |              0.124              |                0.124                |                         1106                         |                        0.060                         
            FPEAL G1h (m/z = 140)             |              1057              |              1057              |              0.262              |                0.262                |                         1081                         |                        0.140                         
            FPEAL G1h (m/z = 140)             |              1041              |              1041              |              1.000              |                1.000                |                         1040                         |                        1.000                           
            FPEAL G1h (m/z = 140)             |              1020              |              1020              |              0.257              |                0.257                |                         1015                         |                        0.067                         
            FPEAL G1h (m/z = 140)             |               -                |               -                |                -                |                  -                  |                          981                         |                        0.002                         
            FPEAL G1h (m/z = 140)             |               -                |               -                |                -                |                  -                  |                          952                         |                        0.019                         
            FPEAL G1h (m/z = 140)             |              935               |              935               |              0.182              |                0.182                |                          931                         |                        0.120                         
            FPEAL G1h (m/z = 140)             |              874               |              874               |              0.417              |                0.417                |                          876                         |                        0.098                         
            FPEAL G1h (m/z = 140)             |              851               |              851               |              0.518              |                0.518                |                          852                         |                        0.293                         
            FPEAL G1h (m/z = 140)             |               -                |               -                |                -                |                  -                  |                          822                         |                        0.113                         
            FPEAL G1h (m/z = 140)             |               -                |               -                |                -                |                  -                  |                          763                         |                        0.013                         
            FPEAL G1h (m/z = 140)             |              736               |              736               |              0.506              |                0.506                |                          734                         |                        0.891                         
            FPEAL G1h (m/z = 140)             |              727               |              727               |              0.853              |                0.853                |                          726                         |                        0.430                         
            FPEAL G1h (m/z = 140)             |               -                |               -                |                -                |                  -                  |                          586                         |                        0.126                         
            FPEAL G1h (m/z = 140)             |               -                |               -                |                -                |                  -                  |                          554                         |                        0.471                         
            FPEAL G1h (m/z = 140)             |               -                |               -                |                -                |                  -                  |                          523                         |                        0.140                         
            FPEAL G1h (m/z = 140)             |               -                |               -                |                -                |                  -                  |                          482                         |                        0.082                         
            FPEAL G1h (m/z = 140)             |               -                |               -                |                -                |                  -                  |                          436                         |                        0.034                         
            FPEAL G1h (m/z = 140)             |               -                |               -                |                -                |                  -                  |                          413                         |                        0.038                         
          PEAL-(H2O)2 C* (m/z = 140)          |              3723              |              3723              |              0.581              |                0.581                |                         3727                         |                        0.207                         
          PEAL-(H2O)2 C* (m/z = 140)          |              3684              |              3684              |              0.235              |                0.235                |                         3673                         |                        0.089                         
          PEAL-(H2O)2 C* (m/z = 140)          |               -                |               -                |                -                |                  -                  |                         3530                         |                        0.038                         
          PEAL-(H2O)2 C* (m/z = 140)          |              3475              |              3475              |              0.195              |                0.195                |                         3514                         |                        0.161                         
          PEAL-(H2O)2 C* (m/z = 140)          |              3452              |              3452              |              0.700              |                0.700                |                         3442                         |                        0.514                         
          PEAL-(H2O)2 C* (m/z = 140)          |              3076              |              3076              |              1.000              |                1.000                |                         3076                         |                        1.000                           
          PEAL-(H2O)2 C* (m/z = 140)          |               -                |               -                |                -                |                  -                  |                         3066                         |                        0.078                         
          PEAL-(H2O)2 C* (m/z = 140)          |              3066              |              3066              |              0.942              |                0.942                |                         3058                         |                        0.304                         
          PEAL-(H2O)2 C* (m/z = 140)          |              3053              |              3053              |              0.363              |                0.363                |                         3050                         |                        0.103                         
          PEAL-(H2O)2 C* (m/z = 140)          |              3042              |              3042              |              0.249              |                0.249                |                         3038                         |                        0.141                         
          PEAL-(H2O)2 C* (m/z = 140)          |              2969              |              2969              |              0.224              |                0.224                |                         2966                         |                        0.120                         
          PEAL-(H2O)2 C* (m/z = 140)          |              2933              |              2933              |              0.565              |                0.565                |                         2923                         |                        0.688                         
          PEAL-(H2O)2 C* (m/z = 140)          |              2926              |              2926              |              0.401              |                0.401                |                         2912                         |                        0.217                         
          PEAL-(H2O)2 C* (m/z = 140)          |              2889              |              2889              |              0.305              |                0.305                |                         2877                         |                        0.540                         
          PEAL-(H2O)2 C* (m/z = 140)          |               -                |              1613              |                -                |                0.292                |                         1632                         |                        0.254                         
          PEAL-(H2O)2 C* (m/z = 140)          |              1613              |               -                |              0.292              |                  -                  |                         1611                         |                        0.036                         
          PEAL-(H2O)2 C* (m/z = 140)          |               -                |               -                |                -                |                  -                  |                         1609                         |                        0.08                         
          PEAL-(H2O)2 C* (m/z = 140)          |              1591              |              1591              |              0.166              |                0.166                |                         1578                         |                        0.089                         
          PEAL-(H2O)2 C* (m/z = 140)          |               -                |               -                |                -                |                  -                  |                         1497                         |                        0.009                         
          PEAL-(H2O)2 C* (m/z = 140)          |               -                |               -                |                -                |                  -                  |                         1485                         |                        0.072                         
          PEAL-(H2O)2 C* (m/z = 140)          |               -                |               -                |                -                |                  -                  |                         1454                         |                        0.009                         
          PEAL-(H2O)2 C* (m/z = 140)          |               -                |               -                |                -                |                  -                  |                         1444                         |                        0.076                         
          PEAL-(H2O)2 C* (m/z = 140)          |               -                |               -                |                -                |                  -                  |                         1426                         |                        0.066                         
          PEAL-(H2O)2 C* (m/z = 140)          |              1341              |              1341              |              0.244              |                0.244                |                         1338                         |                        0.206                         
          PEAL-(H2O)2 C* (m/z = 140)          |               -                |               -                |                -                |                  -                  |                         1326                         |                        0.015                         
          PEAL-(H2O)2 C* (m/z = 140)          |              1316              |              1316              |              0.172              |                0.172                |                         1308                         |                        0.046                         
          PEAL-(H2O)2 C* (m/z = 140)          |               -                |               -                |                -                |                  -                  |                         1291                         |                        0.007                         
          PEAL-(H2O)2 C* (m/z = 140)          |              1241              |              1241              |              0.195              |                0.195                |                         1244                         |                        0.133                         
          PEAL-(H2O)2 C* (m/z = 140)          |              1202              |              1202              |              0.303              |                0.303                |                         1202                         |                        0.387                         
          PEAL-(H2O)2 C* (m/z = 140)          |              1181              |              1181              |              0.252              |                0.252                |                         1175                         |                        0.070                         
          PEAL-(H2O)2 C* (m/z = 140)          |              1159              |               -                |              0.122              |                  -                  |                         1172                         |                        0.090                         
          PEAL-(H2O)2 C* (m/z = 140)          |               -                |              1159              |                -                |                0.122                |                         1145                         |                        0.044                         
          PEAL-(H2O)2 C* (m/z = 140)          |               -                |               -                |                -                |                  -                  |                         1097                         |                        0.085                         
          PEAL-(H2O)2 C* (m/z = 140)          |               -                |               -                |                -                |                  -                  |                         1085                         |                        0.020                         
          PEAL-(H2O)2 C* (m/z = 140)          |              1033              |              1033              |              0.475              |                0.475                |                         1033                         |                        0.451                         
          PEAL-(H2O)2 C* (m/z = 140)          |              1029              |              1029              |              0.241              |                0.241                |                         1025                         |                        0.247                         
          PEAL-(H2O)2 C* (m/z = 140)          |              1004              |              1004              |              1.000              |                1.000                |                          992                         |                        1.000                           
          PEAL-(H2O)2 C* (m/z = 140)          |               -                |               -                |                -                |                  -                  |                          988                         |                        0.007                         
          PEAL-(H2O)2 C* (m/z = 140)          |               -                |               -                |                -                |                  -                  |                          975                         |                        0.005                         
          PEAL-(H2O)2 C* (m/z = 140)          |              959               |              959               |              0.210              |                0.210                |                          952                         |                        0.072                         
          PEAL-(H2O)2 C* (m/z = 140)          |               -                |               -                |                -                |                  -                  |                          915                         |                        0.013                         
          PEAL-(H2O)2 C* (m/z = 140)          |              859               |              859               |              0.179              |                0.179                |                          866                         |                        0.089                         
          PEAL-(H2O)2 C* (m/z = 140)          |               -                |               -                |                -                |                  -                  |                          850                         |                        0.006                         
          PEAL-(H2O)2 C* (m/z = 140)          |               -                |               -                |                -                |                  -                  |                          837                         |                        0.070                         
          PEAL-(H2O)2 C* (m/z = 140)          |              770               |              770               |              0.721              |                0.721                |                          767                         |                        0.487                         
          PEAL-(H2O)2 C* (m/z = 140)          |              751               |              751               |              0.191              |                0.191                |                          752                         |                        0.155                         
          PEAL-(H2O)2 C* (m/z = 140)          |               -                |               -                |                -                |                  -                  |                          696                         |                        0.005                         
          PEAL-(H2O)2 C* (m/z = 140)          |               -                |               -                |                -                |                  -                  |                          636                         |                        0.049                         
          PEAL-(H2O)2 C* (m/z = 140)          |               -                |               -                |                -                |                  -                  |                          615                         |                        0.147                         
          PEAL-(H2O)2 C* (m/z = 140)          |               -                |               -                |                -                |                  -                  |                          575                         |                        0.038                         
          PEAL-(H2O)2 C* (m/z = 140)          |               -                |               -                |                -                |                  -                  |                          546                         |                        0.037                         
          PEAL-(H2O)2 C* (m/z = 140)          |               -                |               -                |                -                |                  -                  |                          492                         |                        0.286                         
          PEAL-(H2O)2 C* (m/z = 140)          |               -                |               -                |                -                |                  -                  |                          434                         |                        0.024                         
          PEAL-(H2O)2 C* (m/z = 140)          |               -                |               -                |                -                |                  -                  |                          401                         |                        0.001                         
          PEAL-(H2O)2 G (m/z = 140)           |              3715              |              3715              |              0.786              |                0.786                |                         3713                         |                        0.240                         
          PEAL-(H2O)2 G (m/z = 140)           |              3661              |              3661              |              0.329              |                0.329                |                         3665                         |                        0.079                         
          PEAL-(H2O)2 G (m/z = 140)           |              3547              |              3547              |              0.362              |                0.362                |                         3532                         |                        0.079                         
          PEAL-(H2O)2 G (m/z = 140)           |              3471              |              3471              |              0.311              |                0.311                |                         3458                         |                        0.131                         
          PEAL-(H2O)2 G (m/z = 140)           |              3403              |              3403              |              0.558              |                0.558                |                         3395                         |                        0.344                         
          PEAL-(H2O)2 G (m/z = 140)           |              3077              |              3077              |              1.000              |                1.000                |                         3076                         |                        1.000                           
          PEAL-(H2O)2 G (m/z = 140)           |               -                |               -                |                -                |                  -                  |                         3068                         |                        0.051                         
          PEAL-(H2O)2 G (m/z = 140)           |              3067              |              3067              |              0.882              |                0.882                |                         3060                         |                        0.236                         
          PEAL-(H2O)2 G (m/z = 140)           |              3053              |              3053              |              0.441              |                0.441                |                         3052                         |                        0.127                         
          PEAL-(H2O)2 G (m/z = 140)           |              3042              |              3042              |              0.311              |                0.311                |                         3038                         |                        0.141                         
          PEAL-(H2O)2 G (m/z = 140)           |              2963              |              2963              |              0.946              |                0.946                |                         2960                         |                        0.262                         
          PEAL-(H2O)2 G (m/z = 140)           |              2951              |              2951              |              0.296              |                0.296                |                         2951                         |                        0.369                         
          PEAL-(H2O)2 G (m/z = 140)           |              2923              |              2923              |              0.801              |                0.801                |                         2906                         |                        0.589                         
          PEAL-(H2O)2 G (m/z = 140)           |              2913              |              2913              |              0.316              |                0.316                |                         2893                         |                        0.372                         
          PEAL-(H2O)2 G (m/z = 140)           |               -                |              1609              |                -                |                0.187                |                         1632                         |                        0.261                         
          PEAL-(H2O)2 G (m/z = 140)           |              1609              |              1591              |              0.187              |                0.110                |                         1610                         |                        0.084                         
          PEAL-(H2O)2 G (m/z = 140)           |              1591              |               -                |              0.110              |                  -                  |                         1587                         |                        0.036                         
          PEAL-(H2O)2 G (m/z = 140)           |               -                |               -                |                -                |                  -                  |                         1583                         |                        0.043                         
          PEAL-(H2O)2 G (m/z = 140)           |               -                |               -                |                -                |                  -                  |                         1498                         |                        0.006                         
          PEAL-(H2O)2 G (m/z = 140)           |               -                |               -                |                -                |                  -                  |                         1472                         |                        0.085                         
          PEAL-(H2O)2 G (m/z = 140)           |               -                |               -                |                -                |                  -                  |                         1455                         |                        0.011                         
          PEAL-(H2O)2 G (m/z = 140)           |               -                |               -                |                -                |                  -                  |                         1444                         |                        0.059                         
          PEAL-(H2O)2 G (m/z = 140)           |               -                |               -                |                -                |                  -                  |                         1424                         |                        0.072                         
          PEAL-(H2O)2 G (m/z = 140)           |               -                |               -                |                -                |                  -                  |                         1376                         |                        0.026                         
          PEAL-(H2O)2 G (m/z = 140)           |              1347              |              1347              |              0.188              |                0.188                |                         1341                         |                        0.171                         
          PEAL-(H2O)2 G (m/z = 140)           |              1329              |              1329              |              0.120              |                0.120                |                         1317                         |                        0.065                         
          PEAL-(H2O)2 G (m/z = 140)           |               -                |               -                |                -                |                  -                  |                         1294                         |                        0.019                         
          PEAL-(H2O)2 G (m/z = 140)           |              1233              |              1233              |              0.162              |                0.162                |                         1234                         |                        0.229                         
          PEAL-(H2O)2 G (m/z = 140)           |              1208              |              1208              |              0.216              |                0.216                |                         1202                         |                        0.413                         
          PEAL-(H2O)2 G (m/z = 140)           |               -                |               -                |                -                |                  -                  |                         1185                         |                        0.051                         
          PEAL-(H2O)2 G (m/z = 140)           |               -                |               -                |                -                |                  -                  |                         1175                         |                        0.067                         
          PEAL-(H2O)2 G (m/z = 140)           |               -                |               -                |                -                |                  -                  |                         1145                         |                        0.052                         
          PEAL-(H2O)2 G (m/z = 140)           |               -                |               -                |                -                |                  -                  |                         1098                         |                        0.096                         
          PEAL-(H2O)2 G (m/z = 140)           |               -                |               -                |                -                |                  -                  |                         1088                         |                        0.027                         
          PEAL-(H2O)2 G (m/z = 140)           |              1032              |              1032              |              0.366              |                0.366                |                         1033                         |                        0.595                         
          PEAL-(H2O)2 G (m/z = 140)           |              1026              |              1026              |              0.162              |                0.162                |                         1021                         |                        0.095                         
          PEAL-(H2O)2 G (m/z = 140)           |              1004              |              1004              |              1.000              |                1.000                |                          992                         |                        1.000                           
          PEAL-(H2O)2 G (m/z = 140)           |               -                |               -                |                -                |                  -                  |                          990                         |                        0.001                         
          PEAL-(H2O)2 G (m/z = 140)           |               -                |               -                |                -                |                  -                  |                          976                         |                        0.030                         
          PEAL-(H2O)2 G (m/z = 140)           |              937               |              937               |              0.268              |                0.268                |                          951                         |                        0.077                         
          PEAL-(H2O)2 G (m/z = 140)           |               -                |               -                |                -                |                  -                  |                          917                         |                        0.026                         
          PEAL-(H2O)2 G (m/z = 140)           |               -                |               -                |                -                |                  -                  |                          862                         |                        0.048                         
          PEAL-(H2O)2 G (m/z = 140)           |              857               |              857               |              0.170              |                0.170                |                          856                         |                        0.121                         
          PEAL-(H2O)2 G (m/z = 140)           |               -                |               -                |                -                |                  -                  |                          850                         |                        0.006                         
          PEAL-(H2O)2 G (m/z = 140)           |              769               |              769               |              0.373              |                0.373                |                          762                         |                        0.510                         
          PEAL-(H2O)2 G (m/z = 140)           |              750               |              750               |              0.164              |                0.164                |                          748                         |                        0.116                         
          PEAL-(H2O)2 G (m/z = 140)           |               -                |               -                |                -                |                  -                  |                          696                         |                        0.007                         
          PEAL-(H2O)2 G (m/z = 140)           |               -                |               -                |                -                |                  -                  |                          645                         |                        0.036                         
          PEAL-(H2O)2 G (m/z = 140)           |               -                |               -                |                -                |                  -                  |                          614                         |                        0.149                         
          PEAL-(H2O)2 G (m/z = 140)           |               -                |               -                |                -                |                  -                  |                          575                         |                        0.048                         
          PEAL-(H2O)2 G (m/z = 140)           |               -                |               -                |                -                |                  -                  |                          566                         |                        0.045                         
          PEAL-(H2O)2 G (m/z = 140)           |               -                |               -                |                -                |                  -                  |                          487                         |                        0.326                         
          PEAL-(H2O)2 G (m/z = 140)           |               -                |               -                |                -                |                  -                  |                          440                         |                        0.013                         
          PEAL-(H2O)2 G (m/z = 140)           |               -                |               -                |                -                |                  -                  |                          418                         |                        0.056                         
          PEAL-(H2O)2 G (m/z = 140)           |               -                |               -                |                -                |                  -                  |                          404                         |                        0.002                         
           PEAL-H2O C* (m/z = 122)            |              3727              |              3727              |              0.239              |                0.239                |                         3726                         |                        0.080                         
           PEAL-H2O C* (m/z = 122)            |              3607              |              3607              |              0.353              |                0.353                |                         3614                         |                        0.180                         
           PEAL-H2O C* (m/z = 122)            |              3551              |              3551              |              0.488              |                0.488                |                         3552                         |                        0.222                         
           PEAL-H2O C* (m/z = 122)            |              3075              |              3075              |              1.000              |                1.000                |                         3074                         |                        1.000                           
           PEAL-H2O C* (m/z = 122)            |               -                |               -                |                -                |                  -                  |                         3066                         |                        0.048                         
           PEAL-H2O C* (m/z = 122)            |              3065              |              3065              |              0.560              |                0.560                |                         3058                         |                        0.239                         
           PEAL-H2O C* (m/z = 122)            |              3052              |              3052              |              0.263              |                0.263                |                         3050                         |                        0.136                         
           PEAL-H2O C* (m/z = 122)            |              3041              |              3041              |              0.214              |                0.214                |                         3041                         |                        0.124                         
           PEAL-H2O C* (m/z = 122)            |               -                |               -                |                -                |                  -                  |                         2964                         |                        0.136                         
           PEAL-H2O C* (m/z = 122)            |              2957              |              2957              |              0.649              |                0.649                |                         2946                         |                        0.572                         
           PEAL-H2O C* (m/z = 122)            |              2927              |              2927              |              0.477              |                0.477                |                         2912                         |                        0.438                         
           PEAL-H2O C* (m/z = 122)            |              2881              |              2881              |              0.424              |                0.424                |                         2881                         |                        0.411                         
           PEAL-H2O C* (m/z = 122)            |               -                |              1607              |                -                |                0.414                |                         1629                         |                        0.295                         
           PEAL-H2O C* (m/z = 122)            |              1607              |               -                |              0.414              |                  -                  |                         1607                         |                        0.079                         
           PEAL-H2O C* (m/z = 122)            |               -                |               -                |                -                |                  -                  |                         1568                         |                        0.035                         
           PEAL-H2O C* (m/z = 122)            |               -                |               -                |                -                |                  -                  |                         1495                         |                        0.005                         
           PEAL-H2O C* (m/z = 122)            |               -                |               -                |                -                |                  -                  |                         1467                         |                        0.077                         
           PEAL-H2O C* (m/z = 122)            |               -                |               -                |                -                |                  -                  |                         1452                         |                        0.005                         
           PEAL-H2O C* (m/z = 122)            |               -                |               -                |                -                |                  -                  |                         1446                         |                        0.061                         
           PEAL-H2O C* (m/z = 122)            |               -                |               -                |                -                |                  -                  |                         1409                         |                        0.055                         
           PEAL-H2O C* (m/z = 122)            |               -                |               -                |                -                |                  -                  |                         1374                         |                        0.026                         
           PEAL-H2O C* (m/z = 122)            |              1328              |              1328              |              0.257              |                0.257                |                         1326                         |                        0.223                         
           PEAL-H2O C* (m/z = 122)            |               -                |               -                |                -                |                  -                  |                         1317                         |                        0.125                         
           PEAL-H2O C* (m/z = 122)            |               -                |               -                |                -                |                  -                  |                         1296                         |                        0.025                         
           PEAL-H2O C* (m/z = 122)            |              1228              |              1228              |              0.266              |                0.266                |                         1224                         |                        0.242                         
           PEAL-H2O C* (m/z = 122)            |              1209              |              1209              |              0.424              |                0.424                |                         1204                         |                        0.407                         
           PEAL-H2O C* (m/z = 122)            |               -                |               -                |                -                |                  -                  |                         1174                         |                        0.065                         
           PEAL-H2O C* (m/z = 122)            |               -                |               -                |                -                |                  -                  |                         1172                         |                        0.059                         
           PEAL-H2O C* (m/z = 122)            |               -                |               -                |                -                |                  -                  |                         1145                         |                        0.045                         
           PEAL-H2O C* (m/z = 122)            |               -                |               -                |                -                |                  -                  |                         1096                         |                        0.081                         
           PEAL-H2O C* (m/z = 122)            |               -                |               -                |                -                |                  -                  |                         1081                         |                        0.065                         
           PEAL-H2O C* (m/z = 122)            |              1033              |              1033              |              0.570              |                0.570                |                         1032                         |                        0.544                         
           PEAL-H2O C* (m/z = 122)            |              1024              |              1024              |              0.285              |                0.285                |                         1018                         |                        0.162                         
           PEAL-H2O C* (m/z = 122)            |              1005              |              1005              |              1.000              |                1.000                |                          993                         |                        1.000                           
           PEAL-H2O C* (m/z = 122)            |               -                |               -                |                -                |                  -                  |                          989                         |                        0.026                         
           PEAL-H2O C* (m/z = 122)            |               -                |               -                |                -                |                  -                  |                          977                         |                        0.005                         
           PEAL-H2O C* (m/z = 122)            |               -                |               -                |                -                |                  -                  |                          943                         |                        0.085                         
           PEAL-H2O C* (m/z = 122)            |               -                |               -                |                -                |                  -                  |                          913                         |                        0.028                         
           PEAL-H2O C* (m/z = 122)            |               -                |               -                |                -                |                  -                  |                          859                         |                        0.100                          
           PEAL-H2O C* (m/z = 122)            |               -                |               -                |                -                |                  -                  |                          852                         |                        0.034                         
           PEAL-H2O C* (m/z = 122)            |              769               |              769               |              0.545              |                0.545                |                          765                         |                        0.416                         
           PEAL-H2O C* (m/z = 122)            |              759               |              759               |              0.288              |                0.288                |                          756                         |                        0.208                         
           PEAL-H2O C* (m/z = 122)            |               -                |               -                |                -                |                  -                  |                          696                         |                        0.002                         
           PEAL-H2O C* (m/z = 122)            |               -                |               -                |                -                |                  -                  |                          616                         |                        0.142                         
           PEAL-H2O C* (m/z = 122)            |               -                |               -                |                -                |                  -                  |                          606                         |                        0.025                         
           PEAL-H2O C* (m/z = 122)            |               -                |               -                |                -                |                  -                  |                          570                         |                        0.023                         
           PEAL-H2O C* (m/z = 122)            |               -                |               -                |                -                |                  -                  |                          493                         |                        0.314                         
           PEAL-H2O C* (m/z = 122)            |               -                |               -                |                -                |                  -                  |                          426                         |                        0.019                         
           PEAL-H2O C* (m/z = 122)            |               -                |               -                |                -                |                  -                  |                          402                         |                        0.001                         
            PEAL-H2O F (m/z = 122)            |              3722              |              3722              |              0.579              |                0.579                |                         3723                         |                        0.242                         
            PEAL-H2O F (m/z = 122)            |              3607              |              3607              |              0.370              |                0.370                |                         3617                         |                        0.110                         
            PEAL-H2O F (m/z = 122)            |              3519              |              3519              |              0.775              |                0.775                |                         3501                         |                        0.314                         
            PEAL-H2O F (m/z = 122)            |              3077              |              3077              |              0.551              |                0.551                |                         3074                         |                        1.000                           
            PEAL-H2O F (m/z = 122)            |              3065              |              3065              |              0.562              |                0.562                |                         3062                         |                        0.116                         
            PEAL-H2O F (m/z = 122)            |              3052              |              3052              |              0.255              |                0.255                |                         3053                         |                        0.303                         
            PEAL-H2O F (m/z = 122)            |              3038              |              3038              |              0.203              |                0.203                |                         3037                         |                        0.186                         
            PEAL-H2O F (m/z = 122)            |               -                |               -                |                -                |                  -                  |                         3035                         |                        0.155                         
            PEAL-H2O F (m/z = 122)            |              2977              |              2977              |              1.000              |                1.000                |                         2976                         |                        0.339                         
            PEAL-H2O F (m/z = 122)            |              2966              |              2966              |              0.263              |                0.263                |                         2968                         |                        0.258                         
            PEAL-H2O F (m/z = 122)            |              2934              |              2934              |              0.308              |                0.308                |                         2917                         |                        0.533                         
            PEAL-H2O F (m/z = 122)            |              2889              |              2889              |              0.472              |                0.472                |                         2896                         |                        0.405                         
            PEAL-H2O F (m/z = 122)            |              1629              |              1629              |              0.161              |                0.161                |                         1634                         |                        0.256                         
            PEAL-H2O F (m/z = 122)            |              1610              |              1610              |              0.112              |                0.112                |                         1611                         |                        0.103                         
            PEAL-H2O F (m/z = 122)            |               -                |               -                |                -                |                  -                  |                         1577                         |                        0.062                         
            PEAL-H2O F (m/z = 122)            |               -                |               -                |                -                |                  -                  |                         1500                         |                        0.007                         
            PEAL-H2O F (m/z = 122)            |               -                |               -                |                -                |                  -                  |                         1472                         |                        0.071                         
            PEAL-H2O F (m/z = 122)            |               -                |               -                |                -                |                  -                  |                         1457                         |                        0.021                         
            PEAL-H2O F (m/z = 122)            |               -                |               -                |                -                |                  -                  |                         1449                         |                        0.061                         
            PEAL-H2O F (m/z = 122)            |               -                |               -                |                -                |                  -                  |                         1382                         |                        0.045                         
            PEAL-H2O F (m/z = 122)            |               -                |               -                |                -                |                  -                  |                         1351                         |                        0.120                         
            PEAL-H2O F (m/z = 122)            |               -                |               -                |                -                |                  -                  |                         1338                         |                        0.109                         
            PEAL-H2O F (m/z = 122)            |               -                |               -                |                -                |                  -                  |                         1324                         |                        0.080                          
            PEAL-H2O F (m/z = 122)            |               -                |               -                |                -                |                  -                  |                         1297                         |                        0.014                         
            PEAL-H2O F (m/z = 122)            |              1211              |              1211              |              0.574              |                0.574                |                         1208                         |                        0.471                         
            PEAL-H2O F (m/z = 122)            |               -                |               -                |                -                |                  -                  |                         1198                         |                        0.056                         
            PEAL-H2O F (m/z = 122)            |              1184              |              1184              |              0.197              |                0.197                |                         1178                         |                        0.067                         
            PEAL-H2O F (m/z = 122)            |               -                |               -                |                -                |                  -                  |                         1169                         |                        0.054                         
            PEAL-H2O F (m/z = 122)            |               -                |               -                |                -                |                  -                  |                         1146                         |                        0.038                         
            PEAL-H2O F (m/z = 122)            |               -                |               -                |                -                |                  -                  |                         1089                         |                        0.029                         
            PEAL-H2O F (m/z = 122)            |               -                |               -                |                -                |                  -                  |                         1073                         |                        0.078                         
            PEAL-H2O F (m/z = 122)            |              1034              |              1034              |              0.612              |                0.612                |                         1035                         |                        0.575                         
            PEAL-H2O F (m/z = 122)            |              1024              |              1024              |              0.228              |                0.228                |                         1019                         |                        0.092                         
            PEAL-H2O F (m/z = 122)            |               -                |               -                |                -                |                  -                  |                         1005                         |                        0.011                         
            PEAL-H2O F (m/z = 122)            |              1003              |              1003              |              1.000              |                1.000                |                          991                         |                        1.000                           
            PEAL-H2O F (m/z = 122)            |               -                |               -                |                -                |                  -                  |                          988                         |                        0.056                         
            PEAL-H2O F (m/z = 122)            |               -                |               -                |                -                |                  -                  |                          944                         |                        0.054                         
            PEAL-H2O F (m/z = 122)            |               -                |               -                |                -                |                  -                  |                          923                         |                        0.056                         
            PEAL-H2O F (m/z = 122)            |               -                |               -                |                -                |                  -                  |                          862                         |                        0.005                         
            PEAL-H2O F (m/z = 122)            |               -                |               -                |                -                |                  -                  |                          859                         |                        0.140                        
            PEAL-H2O F (m/z = 122)            |              768               |              768               |              0.614              |                0.614                |                          764                         |                        0.382                         
            PEAL-H2O F (m/z = 122)            |              755               |              755               |              0.278              |                0.278                |                          756                         |                        0.244                         
            PEAL-H2O F (m/z = 122)            |               -                |               -                |                -                |                  -                  |                          707                         |                        0.006                         
            PEAL-H2O F (m/z = 122)            |               -                |               -                |                -                |                  -                  |                          657                         |                        0.041                         
            PEAL-H2O F (m/z = 122)            |               -                |               -                |                -                |                  -                  |                          615                         |                        0.171                         
            PEAL-H2O F (m/z = 122)            |               -                |               -                |                -                |                  -                  |                          575                         |                        0.035                         
            PEAL-H2O F (m/z = 122)            |               -                |               -                |                -                |                  -                  |                          492                         |                        0.253                         
            PEAL-H2O F (m/z = 122)            |               -                |               -                |                -                |                  -                  |                          459                         |                        0.048                         
            PEAL-H2O F (m/z = 122)            |               -                |               -                |                -                |                  -                  |                          420                         |                        0.092                         
            PEAL-H2O F (m/z = 122)            |               -                |               -                |                -                |                  -                  |                          405                         |                        0.004                         
